# Supplementary material for: Elucidation of the RamA Regulon in Klebsiella pneumoniae Reveals a Role in LPS Regulation
Source: PLoS Pathog. 2015 Jan 29;11(1):e1004627. doi: 10.1371/journal.ppat.1004627 (PMC4310594; doi:10.1371/journal.ppat.1004627)
Supplement: S1 Table — (XLS) [file ppat.1004627.s008.xls]

## Sheet: Results_Ecl8mapping
				Contrast ramA / WT								Contrast ramA / ramR							Contrast ramR / WT
feature_id	Gene	product	baseMean	baseMeanA	baseMeanB	foldChange	log2FoldChange	pval	padj	baseMean	baseMeanA	baseMeanB	foldChange	log2FoldChange	pval	padj	baseMean	baseMeanA	baseMeanB	foldChange	log2FoldChange	pval	padj
BN373_00601_s		outer membrane protein, OMP85 family	4.90933	3.74422	5.68608	1.51863	0.602769	0.599833	1	2.91831	0.150552	5.68608	37.7681	5.2391	0.000344938	0.0294746	1.58802	3.74422	0.150552	0.0402093	-4.63633	0.00685284	0.499364
BN373_00771_s		LrgA family protein	14.0647	20.4222	9.82642	0.481164	-1.0554	0.243482	1	6.423	3.01958	9.82642	3.25423	1.70232	0.00762632	0.282386	9.98062	20.4222	3.01958	0.147858	-2.75772	9.86326e-06	0.00300561
BN373_02611_as		putative phosphotransferase protein	64.9321	125.566	24.5093	0.19519	-2.35705	5.25188e-07	0.0033612	26.6205	28.7317	24.5093	0.853041	-0.229312	0.660327	1	67.4655	125.566	28.7317	0.228817	-2.12773	0.0027273	1
BN373_02631_s	treB	PTS system, trehalose-specific IIBC component	289.765	504.091	146.88	0.291377	-1.77904	1.02778e-07	0.000112645	138.977	131.073	146.88	1.1206	0.164275	0.684655	1	280.28	504.091	131.073	0.260018	-1.94332	0.000710502	0.11341
BN373_03021_s		ABC transporter, permease protein	1.64288	2.79961	0.871732	0.311376	-1.68327	0.338667	1	8.11622	15.3607	0.871732	0.0567508	-4.13922	2.73342e-05	0.00379547	10.3363	2.79961	15.3607	5.48672	2.45594	0.00434422	0.376618
BN373_03031_s		oxidoreductase, zinc-binding dehydrogenaseFT family	19.076	38.7288	5.97419	0.154257	-2.69659	0.0365692	1	65.5417	125.109	5.97419	0.0477518	-4.3883	4.19111e-10	1.39669e-07	90.557	38.7288	125.109	3.23039	1.69171	0.0188491	0.820546
BN373_03291_as		conserved hypothetical protein	16.6927	4.4416	24.8601	5.5971	2.48468	0.000814979	0.798994	14.4951	4.13014	24.8601	6.01919	2.58957	5.31844e-05	0.018301	4.25472	4.4416	4.13014	0.929876	-0.104889	1	1
BN373_03291_s			165.719	116.552	198.498	1.70309	0.768152	0.0531911	1	150.177	101.856	198.498	1.94881	0.962593	0.000319676	0.0276707	107.734	116.552	101.856	0.873912	-0.194441	0.60786	1
BN373_04841_s	thrA	aspartokinase/homoserine dehydrogenase I	104.935	154.9	71.626	0.462402	-1.11278	0.00970066	0.828461	65.0828	58.5396	71.626	1.22355	0.291071	0.393214	1	97.0836	154.9	58.5396	0.377919	-1.40385	0.000125221	0.0289476
BN373_05601_as		transcriptional regulator, LysR family	15.2211	8.3735	19.7862	2.36296	1.24059	0.105963	1	12.0014	4.21655	19.7862	4.69252	2.23036	9.21518e-05	0.0286899	5.87933	8.3735	4.21655	0.503558	-0.98977	0.106249	1
BN373_09281_s	maa	maltose O-acetyltransferase	40.3466	54.3852	30.9874	0.569777	-0.811531	0.0645661	1	49.9906	68.9938	30.9874	0.449134	-1.15478	0.000445334	0.0366439	63.1504	54.3852	68.9938	1.26861	0.343252	0.344753	1
BN373_09311_as	acrB	acriflavine resistance protein B	21.5771	33.8024	13.4268	0.397215	-1.33201	0.0180558	1	37.9403	62.4537	13.4268	0.214989	-2.21767	7.29752e-07	0.000367009	50.9932	33.8024	62.4537	1.84761	0.88566	0.0718109	1
BN373_09311_s	acrB		522.648	797.562	339.372	0.425511	-1.23273	0.00247042	0.542632	1047.05	1754.73	339.372	0.193404	-2.37031	5.32894e-16	4.43968e-13	1371.86	797.562	1754.73	2.20012	1.13758	0.024065	0.911478
BN373_09321_as	acrA	acriflavine resistance protein A	13.3582	19.7088	9.1245	0.462966	-1.11102	0.118794	1	27.5518	45.9792	9.1245	0.198449	-2.33316	6.38901e-07	0.000348094	35.471	19.7088	45.9792	2.33292	1.22214	0.0751496	1
BN373_09321_s	acrA		369.514	596.922	217.909	0.365055	-1.45381	0.000240582	0.113005	828.018	1438.13	217.909	0.151523	-2.72239	4.21779e-21	4.68526e-18	1101.65	596.922	1438.13	2.40924	1.26858	0.0125344	0.686185
BN373_09641_s		conserved hypothetical protein	5.33122	6.08863	4.82628	0.792671	-0.335206	0.77695	1	15.9735	27.1208	4.82628	0.177955	-2.49041	0.000546788	0.0431446	18.7079	6.08863	27.1208	4.45433	2.15521	0.00138787	0.172302
BN373_10231_s	gp7	gp7	23.9377	10.2367	33.0717	3.23069	1.69184	0.215386	1	18.8444	4.61704	33.0717	7.16296	2.84056	2.73696e-09	8.29174e-07	6.86492	10.2367	4.61704	0.451026	-1.14872	0.0503356	1
BN373_10251_s	gp9	gp9	17.7313	4.19087	26.7582	6.38488	2.67466	0.0151417	0.976711	15.5055	4.25284	26.7582	6.29184	2.65348	4.64152e-07	9.66741e-05	4.22805	4.19087	4.25284	1.01479	0.0211769	0.949048	1
BN373_10331_s		conserved hypothetical protein	6.76644	1.40836	10.3385	7.34082	2.87594	0.011058	0.885355	5.76402	1.18953	10.3385	8.69124	3.11956	0.000181031	0.0170681	1.27706	1.40836	1.18953	0.844623	-0.24362	1	1
BN373_10601_s	lpxL_2	lipid A biosynthesis lauroyl acyltransferase	77.5245	109.482	56.2194	0.513502	-0.961557	0.0267978	1	148.332	240.444	56.2194	0.233815	-2.09656	1.18627e-10	4.16131e-08	188.059	109.482	240.444	2.19619	1.135	0.0870926	1
BN373_10631_s		putative cadaverine/lysine antiporter	14.9818	27.885	6.37976	0.228789	-2.12791	0.00914493	0.828461	4.70238	3.025	6.37976	2.10901	1.07657	0.217522	1	12.969	27.885	3.025	0.108481	-3.20448	1.00799e-06	0.000450505
BN373_10641_s		putative lysine decarboxylase, constitutive	10.9832	20.9116	4.36431	0.208703	-2.26048	0.160722	1	3.0219	1.6795	4.36431	2.59858	1.37772	0.167128	1	9.37233	20.9116	1.6795	0.0803142	-3.6382	0.000168083	0.0363493
BN373_11241_s	nfnB	oxygen-insensitive NAD(P)H nitroreductase	19.6574	27.2482	14.5969	0.535703	-0.900495	0.133615	1	34.5908	54.5847	14.5969	0.267418	-1.90283	1.91123e-06	0.000335219	43.6501	27.2482	54.5847	2.00324	1.00234	0.0770577	1
BN373_11261_s		conserved hypothetical protein	19.709	22.0956	18.1178	0.819975	-0.286349	0.753546	1	11.312	4.50616	18.1178	4.02068	2.00744	0.000351845	0.0296842	11.5419	22.0956	4.50616	0.203939	-2.29379	0.000249891	0.0523522
BN373_11271_s	romA	multidrug resistance protein RomA	64.4462	135.912	16.8024	0.123627	-3.01594	7.9077e-12	2.60005e-08	321.187	625.571	16.8024	0.0268592	-5.21844	6.52933e-54	4.3518e-50	429.708	135.912	625.571	4.60277	2.2025	0.000361451	0.0692333
BN373_11281_as	ramA	transcriptional activator RamA	3.73403	9.33507	0	0	#NAME?	9.56622e-05	0.306119	5.81876	11.6375	0	0	#NAME?	7.07594e-06	0.00308416	10.7165	9.33507	11.6375	1.24665	0.318051	0.84363	1
BN373_11281_s	ramA		14.4978	34.8649	0.91975	0.0263804	-5.24439	0.0114599	0.885355	82.7617	164.604	0.91975	0.00558767	-7.48354	7.88797e-12	4.0441e-09	112.708	34.8649	164.604	4.72118	2.23915	0.000919898	0.137858
BN373_11291_as		putative lipoprotein	9.44406	21.1993	1.60721	0.075814	-3.72139	0.0025839	1	55.0856	108.564	1.60721	0.0148042	-6.07785	5.73052e-13	6.24436e-10	73.6182	21.1993	108.564	5.12111	2.35646	0.00932364	1
BN373_11301_as		conserved hypothetical protein	0.542244	1.35561	0	0	#NAME?	0.285455	1	4.37297	8.74594	0	0	#NAME?	0.000193878	0.0528157	5.78981	1.35561	8.74594	6.45167	2.68967	0.171277	1
BN373_11311_s		cation transporting ATPase, E1-E2 family	44.1605	50.985	39.6108	0.77691	-0.36418	0.429635	1	65.9224	92.234	39.6108	0.42946	-1.2194	0.000550231	0.0431446	75.7344	50.985	92.234	1.80904	0.855225	0.0798192	1
BN373_12751_s		outer membrane porin, OprD family	47.3242	73.2004	30.0733	0.410836	-1.28337	0.0118478	0.885355	27.8396	25.6059	30.0733	1.17447	0.232012	0.662501	1	44.6437	73.2004	25.6059	0.349805	-1.51538	8.78483e-05	0.0218124
BN373_13031_s	sdhA	succinate dehydrogenase, flavoprotein subunit	247.589	484.698	89.5163	0.184685	-2.43686	2.33544e-11	4.23284e-08	205.451	321.386	89.5163	0.278532	-1.84409	1.81517e-08	5.26004e-06	386.711	484.698	321.386	0.663066	-0.592776	0.606535	1
BN373_13101_s	cydA	cytochrome d ubiquinol oxidase, subunit I	368.4	210.093	473.939	2.25586	1.17368	0.0315238	1	300.309	126.679	473.939	3.74126	1.90352	1.72129e-13	1.04295e-10	160.045	210.093	126.679	0.602968	-0.729847	0.0338567	1
BN373_13111_s	cydB	cytochrome d ubiquinol oxidase, subunit II	205.145	134.477	252.256	1.87583	0.907526	0.22448	1	165.687	79.1172	252.256	3.18839	1.67283	9.62192e-10	3.05381e-07	101.261	134.477	79.1172	0.58833	-0.765301	0.016059	0.758164
BN373_13961_s		conserved hypothetical protein	32.5148	41.4002	26.5912	0.642298	-0.638686	0.224596	1	59.4027	92.2142	26.5912	0.288364	-1.79404	1.77996e-07	4.23694e-05	71.8886	41.4002	92.2142	2.22739	1.15535	0.0743324	1
BN373_1402544_1402674_s			8.21082	6.06298	9.64272	1.59043	0.669414	0.496426	1	5.67824	1.71376	9.64272	5.62666	2.49228	0.000886187	0.0671186	3.45344	6.06298	1.71376	0.282659	-1.82287	0.0275787	0.913392
BN373_15131_s		putative lipoprotein	38.5816	61.7348	23.146	0.374927	-1.41532	0.00418774	0.696462	92.562	161.978	23.146	0.142896	-2.80696	2.12852e-17	2.02665e-14	121.881	61.7348	161.978	2.62377	1.39164	0.0220149	0.889083
BN373_15471_s	pflB	formate acetyltransferase	402.114	335.823	446.308	1.329	0.410338	0.936995	1	248.403	50.4986	446.308	8.83803	3.14372	3.9886e-28	6.646e-25	164.628	335.823	50.4986	0.150373	-2.73339	3.1829e-18	7.11271e-15
BN373_15481_as		putative formate transporter FocA	8.92205	7.43122	9.91595	1.33436	0.416152	0.794073	1	5.26041	0.604877	9.91595	16.3933	4.03504	4.46769e-05	0.0162276	3.33541	7.43122	0.604877	0.0813967	-3.61889	0.0011345	0.677298
BN373_15481_s			149.812	185.131	126.267	0.682039	-0.552074	0.400829	1	69.6708	13.0749	126.267	9.65715	3.2716	2.66925e-22	3.55811e-19	81.8974	185.131	13.0749	0.0706253	-3.82367	4.53788e-27	3.0422e-23
BN373_15721_as		outer membrane porin, OmpF family	70.9542	26.2448	100.76	3.83925	1.94082	0.0133123	1	53.0108	5.26108	100.76	19.152	4.25943	2.8037e-15	6.1102e-12	13.6546	26.2448	5.26108	0.200462	-2.3186	0.000755938	0.597087
BN373_15721_s			1471.48	774.12	1936.38	2.5014	1.32274	0.0340968	1	1032.74	129.102	1936.38	14.9988	3.90678	1.39431e-44	4.64653e-41	387.109	774.12	129.102	0.166773	-2.58404	2.2655e-16	3.03759e-13
BN373_16241_as		oxidoreductase, FAD/NAD-binding/iron-sulfurFT cluster binding protein	59.0036	82.0925	43.611	0.531242	-0.91256	0.0412029	1	84.416	125.221	43.611	0.348272	-1.52172	8.66983e-05	0.0283417	107.97	82.0925	125.221	1.52537	0.609155	0.18533	1
BN373_18061_s	umuC	DNA polymerase V subunit UmuC	2.79838	5.61633	0.91975	0.163764	-2.61031	0.171308	1	0.459875	0	0.91975	Inf	Inf	0.222219	1	2.24653	5.61633	0	0	#NAME?	0.000304004	0.0610976
BN373_19921_s		oxidoreductase, NAD binding	92.9344	142.007	60.2195	0.424061	-1.23766	0.000973224	0.278257	93.9814	127.743	60.2195	0.47141	-1.08495	0.000163331	0.0164939	133.449	142.007	127.743	0.899559	-0.15271	0.72116	1
BN373_21031_s		putative tartrate carrier	9.69061	19.9499	2.8511	0.142913	-2.80679	0.0219898	1	1.50083	0.150552	2.8511	18.9376	4.24318	0.0223252	0.526482	8.07028	19.9499	0.150552	0.00754652	-7.04997	5.86648e-10	4.36988e-07
BN373_21921_s	marB	multiple antibiotic resistance protein MarB	17.113	13.56	19.4817	1.43671	0.522766	0.449835	1	46.1654	72.8491	19.4817	0.267426	-1.90279	3.93411e-05	0.00504247	49.1334	13.56	72.8491	5.37236	2.42556	1.71e-06	0.000674343
BN373_21931_s	marA	multiple antibiotic resistance protein MarA	14.2222	10.3308	16.8164	1.62779	0.702916	0.394748	1	33.9527	51.0891	16.8164	0.329158	-1.60315	0.000116895	0.0119863	34.7858	10.3308	51.0891	4.94531	2.30606	0.000100728	0.0241172
BN373_21941_s	marR	multiple antibiotic resistance protein MarR	11.5322	10.288	12.3617	1.20156	0.264908	0.819336	1	29.3231	46.2845	12.3617	0.267081	-1.90465	8.11843e-05	0.00901822	31.8859	10.288	46.2845	4.49886	2.16956	3.8246e-05	0.0106834
BN373_22551_s	map_2	methionine aminopeptidase, type I	13.8678	21.1083	9.04088	0.42831	-1.22327	0.0493155	1	21.1874	33.334	9.04088	0.271221	-1.88246	0.000181821	0.0170681	28.4437	21.1083	33.334	1.57919	0.659186	0.231312	1
BN373_22561_s		conserved hypothetical protein	9.71305	15.4748	5.87187	0.379446	-1.39803	0.0720861	1	17.0735	28.2752	5.87187	0.207669	-2.26764	0.000186662	0.0172792	23.155	15.4748	28.2752	1.82717	0.869613	0.130608	1
BN373_23901_s	pqqB	coenzyme PQQ biosynthesis protein B	84.064	103.197	71.3087	0.690997	-0.533249	0.207454	1	118.628	165.946	71.3087	0.429709	-1.21857	0.000171924	0.016943	140.847	103.197	165.946	1.60806	0.685319	0.066111	1
BN373_23911_s	pqqC	pyrroloquinoline-quinone synthase	37.0034	42.7401	33.1788	0.776293	-0.365327	0.514092	1	56.8954	80.6119	33.1788	0.411587	-1.28073	9.81389e-05	0.0103825	65.4632	42.7401	80.6119	1.8861	0.915403	0.0474238	1
BN373_24331_s		alcohol dehydrogenase	25.4858	38.9275	16.5247	0.4245	-1.23616	0.035406	1	44.1476	71.7705	16.5247	0.230244	-2.11876	9.42809e-07	0.000179538	58.6333	38.9275	71.7705	1.8437	0.882601	0.0233249	0.898679
BN373_26401_as		transcriptional regulator, LysR family	3.68499	6.72022	1.6615	0.247238	-2.01603	0.0903483	1	12.9149	24.1683	1.6615	0.0687468	-3.86256	1.49196e-07	9.75445e-05	17.1891	6.72022	24.1683	3.59636	1.84654	0.0387901	1
BN373_26681_s		gluconate 2-dehydrogenase, flavoprotein subunit	32.5567	22.4226	39.3129	1.75327	0.81005	0.130212	1	63.6249	87.937	39.3129	0.447057	-1.16147	0.016666	0.43732	61.7312	22.4226	87.937	3.92181	1.97152	6.46796e-05	0.0166774
BN373_27291_s		putative L-lactate dehydrogenase (cytochrome)	24.0208	41.3081	12.4959	0.302505	-1.72497	0.00949543	0.828461	9.83346	7.17101	12.4959	1.74256	0.801208	0.17578	1	20.8259	41.3081	7.17101	0.173598	-2.52618	8.50183e-07	0.000407116
BN373_27301_as		RND transporter, hydrophobe/amphiphile efflux-1FT (HAE1) family	14.6698	29.4936	4.78726	0.162315	-2.62313	0.00138836	0.798994	3.79721	2.80717	4.78726	1.70537	0.770086	0.26403	1	13.4817	29.4936	2.80717	0.0951789	-3.39321	7.62565e-08	0.000500776
BN373_27951_s	adhE	aldehyde-alcohol dehydrogenase	516.74	809.62	321.487	0.397084	-1.33248	0.000329093	0.135257	278.461	235.435	321.487	1.3655	0.449433	0.0986265	1	465.109	809.62	235.435	0.290797	-1.78192	3.00858e-08	1.83359e-05
BN373_28051_s	narI	respiratory nitrate reductase 1, gamma subunit	17.7659	2.83382	27.7206	9.78209	3.29014	0.171039	1	15.2975	2.87445	27.7206	9.64382	3.26961	3.49106e-08	8.8929e-06	2.85819	2.83382	2.87445	1.01434	0.020538	1	1
BN373_28071_s	narH	nitrate reductase 1, beta subunit	38.0611	27.885	44.8451	1.60822	0.685463	0.670339	1	24.0056	3.16608	44.8451	14.1642	3.82418	4.16246e-11	1.63193e-08	13.0536	27.885	3.16608	0.113541	-3.13872	4.1992e-06	0.00156397
BN373_28081_s	narG	nitrate reductase 1, alpha subunit	111.937	172.627	71.477	0.414055	-1.27211	0.19598	1	42.0069	12.5368	71.477	5.70139	2.51131	3.25985e-11	1.35793e-08	76.5728	172.627	12.5368	0.0726235	-3.78342	3.4304e-24	1.14987e-20
BN373_28091_s	narK	nitrite extrusion protein 1	24.4476	40.4319	13.7914	0.341103	-1.55172	0.111563	1	8.08998	2.38853	13.7914	5.77402	2.52958	4.72471e-05	0.00562325	17.6059	40.4319	2.38853	0.0590754	-4.0813	5.4214e-13	5.19215e-10
BN373_29841_s	togT	oligogalacturonide transporter TogT	4.74089	4.20797	5.09617	1.21108	0.27629	0.923747	1	2.54809	0	5.09617	Inf	Inf	0.000194747	0.0177806	1.68319	4.20797	0	0	#NAME?	0.000692499	0.113232
BN373_30011_s		cystine ABC transporter, periplasmicFT cystine-binding protein	54.9766	32.264	70.1184	2.17327	1.11987	0.0215866	1	48.4591	26.7999	70.1184	2.61637	1.38757	1.35852e-05	0.00205785	28.9855	32.264	26.7999	0.830644	-0.267697	0.44856	1
BN373_31651_s		DNA-binding response regulator	11.8234	21.5635	5.32999	0.247177	-2.01638	0.045422	1	4.10222	2.87445	5.32999	1.85427	0.890848	0.383793	1	10.3501	21.5635	2.87445	0.133302	-2.90723	6.76208e-06	0.00215872
BN373_31661_s		sensor histidine kinase	31.899	47.5059	21.4944	0.452458	-1.14414	0.0608867	1	17.3183	13.1421	21.4944	1.63554	0.709768	0.0637424	0.91561	26.8876	47.5059	13.1421	0.276641	-1.85391	5.50555e-06	0.00194259
BN373_32871_s	nuoC	NADH-quinone oxidoreductase, C/D subunit	389.92	660.883	209.278	0.316664	-1.65898	5.30628e-06	0.00387712	404.462	599.646	209.278	0.349002	-1.51869	1.3713e-06	0.000253881	624.141	660.883	599.646	0.907341	-0.140284	1	1
BN373_32881_s	nuoB	NADH-quinone oxidoreductase, B subunit	52.5547	91.2932	26.729	0.292782	-1.7721	0.000161073	0.081478	52.682	78.635	26.729	0.339912	-1.55676	9.28531e-05	0.0101453	83.6983	91.2932	78.635	0.861345	-0.215337	0.89425	1
BN373_32891_s	nuoA	NADH-quinone oxidoreductase, A subunit	84.0686	154.721	36.9673	0.238929	-2.06534	7.52301e-07	0.000618391	67.0951	97.223	36.9673	0.380232	-1.39505	5.80945e-05	0.00667586	120.222	154.721	97.223	0.628378	-0.670296	0.251454	1
BN373_33401_s		conserved hypothetical protein	116.45	109.185	121.293	1.11089	0.151721	0.795304	1	87.3422	53.3915	121.293	2.27176	1.18381	2.96656e-05	0.00395443	75.7089	109.185	53.3915	0.489001	-1.03209	0.0030474	0.300438
BN373_33411_s		conserved hypothetical protein	94.4438	86.2387	99.9138	1.15857	0.212347	0.702957	1	68.2229	36.532	99.9138	2.73496	1.45152	7.04921e-05	0.00796322	56.4147	86.2387	36.532	0.423615	-1.23917	0.00801045	0.53702
BN373_33431_s		conserved hypothetical protein	24.161	6.51818	35.9228	5.51117	2.46236	0.0365352	1	22.3046	8.68644	35.9228	4.13551	2.04806	1.29358e-05	0.00200504	7.81913	6.51818	8.68644	1.33265	0.414295	0.558504	1
BN373_33441_s		conserved hypothetical protein	49.5618	25.2136	65.794	2.60946	1.38375	0.0190997	1	38.587	11.3801	65.794	5.78148	2.53144	2.32815e-11	1.03447e-08	16.9135	25.2136	11.3801	0.451348	-1.14769	0.0091773	0.580421
BN373_33481_s		lambda family phage tail tape measure protein	29.0574	10.7433	41.2668	3.84119	1.94155	0.00430054	0.696462	25.7848	10.3028	41.2668	4.00538	2.00194	5.66462e-06	0.000943867	10.479	10.7433	10.3028	0.959005	-0.0603891	1	1
BN373_33501_s		hypothetical protein	7.14948	3.26336	9.74022	2.98472	1.57759	0.11687	1	5.26091	0.781601	9.74022	12.4619	3.63945	4.721e-05	0.00562325	1.77431	3.26336	0.781601	0.239508	-2.06186	0.0643436	1
BN373_33581_s	gp8-like	conserved hypothetical protein	4.65594	1.86356	6.51754	3.49736	1.80627	0.148315	1	3.33404	0.150552	6.51754	43.2909	5.43599	0.000251089	0.0223135	0.835755	1.86356	0.150552	0.0807875	-3.62972	0.115302	1
BN373_33591_s	sb8-like	conserved hypothetical protein	14.1158	2.80816	21.6543	7.71118	2.94695	0.000626124	0.219739	11.0892	0.524224	21.6543	41.3072	5.36832	5.06528e-12	2.81334e-09	1.4378	2.80816	0.524224	0.186679	-2.42137	0.0518023	1
BN373_33611_s		phage major capsid protein, HK97 family	25.9775	15.4235	33.0136	2.14047	1.09793	0.108117	1	20.0314	7.0493	33.0136	4.68324	2.22751	8.39924e-07	0.00016465	10.399	15.4235	7.0493	0.457049	-1.12958	0.026641	0.913392
BN373_33631_s		phage portal protein, hk97 family	33.707	15.9386	45.5527	2.85801	1.51501	0.0204061	1	25.6968	5.84083	45.5527	7.79901	2.96329	9.15894e-12	4.36031e-09	9.87993	15.9386	5.84083	0.366459	-1.44828	0.00501494	0.416237
BN373_33721_s		chitinase	16.4998	7.94364	22.2039	2.79518	1.48294	0.0492014	1	13.3913	4.57873	22.2039	4.84935	2.27779	4.53318e-05	0.00559583	5.92469	7.94364	4.57873	0.576402	-0.794852	0.283658	1
BN373_33731_s		conserved hypothetical protein	12.7919	5.17823	17.8676	3.45053	1.78682	0.177929	1	10.4826	3.09757	17.8676	5.76828	2.52814	5.01649e-05	0.00586578	3.92983	5.17823	3.09757	0.59819	-0.741323	0.403298	1
BN373_33811_s		conserved hypothetical protein	10.3761	6.99903	12.6274	1.80416	0.851331	0.349989	1	6.44239	0.257377	12.6274	49.0618	5.61653	3.60252e-08	8.8929e-06	2.95404	6.99903	0.257377	0.0367733	-4.7652	3.58904e-05	0.0104613
BN373_36081_s	oqxB	RND family multidrug efflux permease proteinFT OqxB	6.91423	11.7734	3.67481	0.312129	-1.67978	0.0750742	1	13.1127	22.5506	3.67481	0.162958	-2.61743	9.71685e-05	0.0103825	18.2397	11.7734	22.5506	1.9154	0.937643	0.431548	1
BN373_36191_s		putative membrane protein	19.496	41.9922	4.49853	0.107128	-3.2226	7.2666e-07	0.000618391	71.291	138.084	4.49853	0.0325783	-4.93995	4.37761e-29	9.72559e-26	99.647	41.9922	138.084	3.28832	1.71735	0.0139348	0.717246
BN373_36201_as	pheC	prephenate dehydratase/arogenate dehydratase	5.54541	12.0463	1.21149	0.100569	-3.31374	0.00106436	0.798994	22.2483	43.2852	1.21149	0.0279884	-5.15903	2.88233e-13	4.71116e-10	30.7896	12.0463	43.2852	3.59324	1.84529	0.00739345	1
BN373_36301_as		FMN-dependent NADH-azoreductase	8.43405	15.507	3.71871	0.239808	-2.06005	0.00501114	1	28.5232	53.3277	3.71871	0.0697333	-3.84201	2.83518e-12	2.64806e-09	38.1994	15.507	53.3277	3.43893	1.78196	0.000496618	0.536965
BN373_36311_as		transcriptional regulator, ArsR family	9.35957	14.7575	5.76095	0.390374	-1.35707	0.169852	1	19.5574	33.3539	5.76095	0.172722	-2.53348	0.000164007	0.0466209	25.9154	14.7575	33.3539	2.26013	1.17641	0.200769	1
BN373_36321_as		rhodanese domain protein	20.1205	31.3996	12.601	0.401312	-1.3172	0.0419302	1	44.0608	75.5206	12.601	0.166856	-2.58333	2.04838e-09	1.48803e-06	57.8722	31.3996	75.5206	2.40514	1.26612	0.0517032	1
BN373_36331_s		beta-hydroxylase, aspartyl/asparaginyl family	73.8952	129.413	36.8835	0.285006	-1.81094	0.00466003	0.696462	176.178	315.473	36.8835	0.116915	-3.09647	1.29465e-13	8.62882e-11	241.049	129.413	315.473	2.43772	1.28553	0.0265888	0.913392
BN373_39031_s		oxidoreductase, aldo/keto reductase family	13.5283	20.73	8.72716	0.420991	-1.24814	0.0865226	1	23.617	38.5068	8.72716	0.226639	-2.14153	1.64451e-06	0.000296235	31.3961	20.73	38.5068	1.85754	0.893393	0.131696	1
BN373_39181_s		tyrosine recombinase	10.3681	7.53974	12.2537	1.62522	0.700634	0.692202	1	7.13429	2.01486	12.2537	6.08168	2.60447	0.000198274	0.017858	4.22481	7.53974	2.01486	0.267232	-1.90384	0.0263209	0.913392
BN373_39191_s	fimA	type-1 fimbrial protein	249.739	373.794	167.036	0.446866	-1.16209	0.0237631	1	305.804	444.572	167.036	0.375723	-1.41226	0.000917879	0.0687378	416.261	373.794	444.572	1.18935	0.250173	1	1
BN373_39221_s	fimD	outer membrane usher protein fimD	31.3754	45.668	21.847	0.478387	-1.06375	0.147596	1	48.9901	76.1332	21.847	0.286957	-1.80109	0.000520492	0.0417961	63.9471	45.668	76.1332	1.6671	0.737342	0.597104	1
BN373_39781_s		DNA-binding transcriptional activator EvgA	11.2526	10.2966	11.8899	1.15474	0.207567	0.86298	1	7.37946	2.86903	11.8899	4.14422	2.0511	0.000800424	0.0613199	5.84006	10.2966	2.86903	0.278638	-1.84353	0.00393945	0.356892
BN373_41011_s	tolC	outer membrane protein TolC	330.685	487.426	226.192	0.464053	-1.10764	0.00442643	0.696462	621.44	1016.69	226.192	0.222479	-2.16826	3.45174e-15	2.55621e-12	804.983	487.426	1016.69	2.08583	1.06062	0.0224398	0.89069
BN373_41021_s		conserved hypothetical protein	70.3689	95.219	53.8022	0.565036	-0.823586	0.0414988	1	89.7579	125.714	53.8022	0.427974	-1.22441	4.53375e-05	0.00559583	113.516	95.219	125.714	1.32026	0.40082	0.29301	1
BN373_41031_s		putative glutathionylspermidine synthase	71.7091	99.7967	52.9841	0.530921	-0.913432	0.0182021	1	85.0493	117.115	52.9841	0.452413	-1.14429	0.000654192	0.0506999	110.187	99.7967	117.115	1.17353	0.230857	0.804431	1
BN373_42001_as	garK	glycerate kinase	120.54	53.4234	165.284	3.09385	1.6294	0.00162296	0.798994	104.761	44.2382	165.284	3.73622	1.90158	4.24097e-06	0.00198053	47.9123	53.4234	44.2382	0.828068	-0.272179	0.398501	1
BN373_42001_s	garK		384.123	196.392	509.278	2.59317	1.37472	0.00940738	0.828461	325.284	141.291	509.278	3.60446	1.84978	0.000415119	0.0345846	163.331	196.392	141.291	0.719434	-0.475065	0.233102	1
BN373_42201_s		monooxygenase, luciferase family	13.463	24.9038	5.83579	0.234333	-2.09337	0.0891477	1	36.8734	67.9111	5.83579	0.0859327	-3.54065	2.02049e-07	4.64364e-05	50.7082	24.9038	67.9111	2.72694	1.44728	0.00793889	0.53702
BN373_42521_s	ttg2D	toluene tolerance protein Ttg2D	84.1149	108.196	68.0612	0.629058	-0.668736	0.0691621	1	125.026	181.991	68.0612	0.373981	-1.41896	8.09333e-07	0.000163461	152.473	108.196	181.991	1.68206	0.750228	0.0592978	1
BN373_42531_s		mce family protein	70.4117	88.1174	58.6079	0.665111	-0.588333	0.127927	1	106.127	153.647	58.6079	0.381446	-1.39045	7.32935e-06	0.00119147	127.435	88.1174	153.647	1.74366	0.802117	0.0461947	1
BN373_42541_s		putative membrane protein	96.7001	121.773	79.9851	0.65684	-0.606386	0.0995752	1	142.207	204.429	79.9851	0.391262	-1.35379	2.43907e-06	0.000416831	171.366	121.773	204.429	1.67877	0.747408	0.0729965	1
BN373_42551_s		ABC transporter, ATP-binding protein	84.0037	115.727	62.855	0.543133	-0.880623	0.0201371	1	104.877	146.899	62.855	0.427878	-1.22473	2.8034e-05	0.00381319	134.43	115.727	146.899	1.26936	0.344106	0.383276	1
BN373_42871_s	ycfR	protein YcfR	33.5068	45.9864	25.1871	0.547708	-0.868521	0.155945	1	55.7356	86.2842	25.1871	0.291909	-1.77641	3.23986e-05	0.00423405	70.1651	45.9864	86.2842	1.8763	0.907889	0.0482519	1
BN373_42881_s		YcfR family protein	35.2726	47.0507	27.4206	0.582788	-0.778956	0.114848	1	68.8471	110.274	27.4206	0.24866	-2.00776	1.97028e-08	5.47162e-06	84.9844	47.0507	110.274	2.34372	1.2288	0.138094	1
BN373_43891_s	nirB	nitrite reductase [NAD(P)H], large subunit	73.7224	164.735	13.0476	0.079204	-3.65828	1.23172e-14	8.0998e-11	8.87878	4.70991	13.0476	2.77025	1.47002	0.0472349	0.785652	68.7198	164.735	4.70991	0.0285909	-5.1283	1.36894e-13	1.52956e-10
BN373_43901_s	nirD	nitrite reductase [NAD(P)H], small subunit	8.1515	16.2399	2.75925	0.169906	-2.55719	0.278151	1	1.37963	0	2.75925	Inf	Inf	0.00424017	0.193567	6.49595	16.2399	0	0	#NAME?	1.83651e-09	1.2312e-06
BN373_43911_s	cysG	siroheme synthase	34.0018	49.3202	23.7896	0.482351	-1.05185	0.0821348	1	17.8963	12.0031	23.7896	1.98196	0.986929	0.0610452	0.8899	26.9299	49.3202	12.0031	0.24337	-2.03877	5.68535e-05	0.0152458
BN373_44171_s	feoA	ferrous iron transport protein A	18.1428	33.9308	7.61743	0.224499	-2.15522	0.00447808	0.696462	6.6613	5.70516	7.61743	1.33518	0.417035	0.622727	1	16.9954	33.9308	5.70516	0.168141	-2.57226	6.70017e-06	0.00215872
BN373_44181_s	feoB	ferrous iron transport protein B	64.3906	119.441	27.6905	0.231835	-2.10883	6.2966e-06	0.00414064	25.7863	23.8821	27.6905	1.15947	0.213459	0.46823	1	62.1056	119.441	23.8821	0.19995	-2.32229	3.67123e-11	3.07649e-08
BN373_44271_s	malT	transcriptional regulator MalT	117.206	230.216	41.8657	0.181854	-2.45915	2.57472e-11	4.23284e-08	38.7468	35.6278	41.8657	1.17509	0.232765	0.464354	1	113.463	230.216	35.6278	0.154758	-2.69191	1.02731e-17	1.72177e-14
BN373_45981_s	gpmI	2,3-bisphosphoglycerate-independentFT phosphoglycerate mutase	51.8292	97.9437	21.0861	0.215288	-2.21566	0.0247745	1	24.1909	27.2957	21.0861	0.772508	-0.372378	0.580779	1	55.5549	97.9437	27.2957	0.278688	-1.84328	3.57636e-07	0.00018443
BN373_47901_s	rbsD	high affinity ribose transport protein RbsD	141.728	100.036	169.522	1.69461	0.760953	0.375517	1	106.37	43.2185	169.522	3.92244	1.97175	3.23931e-07	6.96451e-05	65.9456	100.036	43.2185	0.432029	-1.2108	0.00963865	0.603902
BN373_47911_s	rbsA	ribose ABC transporter, ATP-binding protein	72.1109	123.497	37.8533	0.306511	-1.70599	0.000910585	0.272182	35.0392	32.2251	37.8533	1.17465	0.232235	0.473251	1	68.734	123.497	32.2251	0.260938	-1.93822	5.36541e-08	2.99748e-05
BN373_47921_s	rbsC	ribose ABC transporter, permease protein	105.088	198.405	42.8759	0.216102	-2.21021	9.05707e-08	0.000112645	44.9153	46.9548	42.8759	0.913131	-0.131107	0.716174	1	107.535	198.405	46.9548	0.236661	-2.07911	0.00156036	0.183716
BN373_47931_s	rbsB	ribose ABC transporter, periplasmicFT D-ribose-binding protein	168.74	288.624	88.8175	0.307728	-1.70027	7.27757e-06	0.00435067	91.7025	94.5875	88.8175	0.938999	-0.0908047	0.697746	1	172.202	288.624	94.5875	0.327719	-1.60947	0.0768983	1
BN373_48501_s	sodA	superoxide dismutase (Mn)	700.572	727.742	682.458	0.937774	-0.0926878	0.787068	1	982.849	1283.24	682.458	0.531824	-0.91098	0.000505918	0.0411213	1061.04	727.742	1283.24	1.76332	0.818292	0.0308215	0.962843
BN373_48621_s	cytR	transcriptional repressor CytR	65.5152	98.8521	43.2906	0.437934	-1.19122	0.0117132	0.885355	42.244	41.1973	43.2906	1.05081	0.0715049	0.934849	1	64.2592	98.8521	41.1973	0.416757	-1.26272	0.000309862	0.0610976
BN373_49011_s	ilvC	ketol-acid reductoisomerase	129.883	191.854	88.5688	0.461646	-1.11514	0.00831608	0.828461	76.585	64.6012	88.5688	1.37101	0.455238	0.0821011	1	115.503	191.854	64.6012	0.33672	-1.57038	1.51973e-06	0.000636768
BN373_49681_as	trkH	Trk system potassium uptake protein TrkH	8.74733	8.3735	8.99655	1.07441	0.10354	1	1	50.2841	91.5716	8.99655	0.098246	-3.34746	4.13183e-05	0.0158905	58.2924	8.3735	91.5716	10.9359	3.451	1.89951e-07	0.000623704
BN373_49681_s	trkH		96.9247	100.69	94.4145	0.937675	-0.0928405	0.767453	1	162.951	231.488	94.4145	0.407858	-1.29386	0.000175404	0.016943	179.169	100.69	231.488	2.29902	1.20102	0.0275185	0.913392
BN373_49691_as	hemG	protoporphyrinogen oxidase	2.66458	1.29779	3.57577	2.75529	1.4622	0.705374	1	41.091	78.6063	3.57577	0.0454896	-4.45832	5.26779e-13	6.24436e-10	47.6829	1.29779	78.6063	60.5696	5.92052	0.0137201	1
BN373_49691_s	hemG		43.5505	42.0797	44.531	1.05825	0.0816867	0.902003	1	93.1742	141.817	44.531	0.314003	-1.67115	1.50056e-05	0.00222249	101.922	42.0797	141.817	3.37021	1.75284	0.00154656	0.183716
BN373_misc_RNA00611_as			247.262	132.871	323.522	2.43486	1.28384	0.00932029	1	180.529	37.5357	323.522	8.61906	3.10753	3.13764e-17	1.0257e-13	75.6698	132.871	37.5357	0.282497	-1.82369	8.67481e-07	0.00189892
BN373_misc_RNA00611_s			3630.66	2596.2	4320.3	1.66409	0.734731	0.193115	1	2803.93	1287.56	4320.3	3.35541	1.74649	2.26134e-08	6.02873e-06	1811.01	2596.2	1287.56	0.495941	-1.01176	0.00156203	0.183716
BN373_misc_RNA00631_s			16.6152	11.6964	19.8944	1.7009	0.766297	0.298431	1	11.5178	3.14129	19.8944	6.33319	2.66293	1.5689e-05	0.00227319	6.56334	11.6964	3.14129	0.268569	-1.89664	0.00598538	0.461443
BN373_misc_RNA00641_as			1142.14	617.292	1492.03	2.41706	1.27326	0.0160153	1	945.39	398.746	1492.03	3.74182	1.90374	3.86243e-07	0.000229569	486.165	617.292	398.746	0.64596	-0.630483	0.06396	1
HF536482_intergenic_1003884_1004268_as			20.6904	23.2467	18.9862	0.816726	-0.292076	0.614956	1	41.3921	63.798	18.9862	0.297598	-1.74856	9.73313e-05	0.0289251	47.5774	23.2467	63.798	2.74439	1.45649	0.0900213	1
HF536482_intergenic_1008732_1008773_as			46.3303	72.3077	29.0119	0.401229	-1.3175	0.0185111	1	106.479	183.947	29.0119	0.157719	-2.66457	1.32599e-11	1.08367e-08	139.291	72.3077	183.947	2.54394	1.34706	0.0403576	1
HF536482_intergenic_122142_122584_s			17.8369	12.6325	21.3065	1.68665	0.754161	0.297971	1	13.8234	6.34027	21.3065	3.36051	1.74868	0.000298683	0.0261937	8.85714	12.6325	6.34027	0.501903	-0.99452	0.0587035	1
HF536482_intergenic_1349574_1350580_s			19.3814	8.41594	26.6917	3.17156	1.66519	0.0246584	1	17.1813	7.67088	26.6917	3.47961	1.79893	0.000102934	0.0107197	7.9689	8.41594	7.67088	0.91147	-0.133732	0.737612	1
HF536482_intergenic_1599937_1600062_as			8.99388	15.1708	4.87591	0.3214	-1.63756	0.0945771	1	22.2813	39.6867	4.87591	0.12286	-3.02491	1.40392e-05	0.00573676	29.8804	15.1708	39.6867	2.61599	1.38736	0.0496725	1
HF536482_intergenic_1628687_1629118_s			23.8401	16.8832	28.4781	1.68677	0.754267	0.261137	1	18.8151	9.15205	28.4781	3.11167	1.63769	0.000174794	0.016943	12.2445	16.8832	9.15205	0.542081	-0.883421	0.0698065	1
HF536482_intergenic_1678875_1679365_as			285.35	75.7256	425.1	5.61369	2.48895	0.00157431	0.798994	228.92	32.7402	425.1	12.984	3.69867	8.03451e-24	5.25296e-20	49.9344	75.7256	32.7402	0.432354	-1.20972	0.0128591	1
HF536482_intergenic_1678875_1679365_s			12.3276	5.11837	17.1337	3.34749	1.74308	0.22206	1	9.64481	2.15594	17.1337	7.94719	2.99044	1.19257e-05	0.00189249	3.34091	5.11837	2.15594	0.421216	-1.24737	0.190427	1
HF536482_intergenic_2114407_2114618_s			6.19541	5.56502	6.61567	1.18879	0.249499	1	1	3.30783	0	6.61567	Inf	Inf	1.82754e-05	0.00259161	2.22601	5.56502	0	0	#NAME?	0.000156312	0.0349305
HF536482_intergenic_3422706_3422954_s			39.5895	62.4913	24.3217	0.389201	-1.36141	0.00699103	0.820947	53.4251	82.5285	24.3217	0.294706	-1.76265	3.18093e-07	6.96451e-05	74.5136	62.4913	82.5285	1.32064	0.401237	0.437364	1
HF536482_intergenic_4336997_4337063_s			16.1952	25.8142	9.78259	0.378962	-1.39988	0.0138059	0.965152	35.8974	62.0122	9.78259	0.157753	-2.66426	6.11201e-11	2.26314e-08	47.533	25.8142	62.0122	2.40225	1.26439	0.00441563	0.376618
HF536482_intergenic_4653348_4653583_s			37.3132	69.7982	15.6565	0.224312	-2.15642	9.72119e-05	0.0532721	19.3946	23.1326	15.6565	0.676818	-0.563161	0.217856	1	41.7988	69.7982	23.1326	0.331421	-1.59326	0.0579928	1
BN373_00001_as		acetyltransferase, GNAT family	74.3364	70.7679	76.7154	1.08404	0.116421	0.892048	1	86.2517	95.788	76.7154	0.800888	-0.320327	0.268867	1	85.78	70.7679	95.788	1.35355	0.436749	0.24683	1
BN373_00001_s			7.04225	6.57803	7.35172	1.11762	0.160425	0.940505	1	8.77882	10.2059	7.35172	0.720339	-0.473251	0.523316	1	8.75476	6.57803	10.2059	1.55151	0.633677	0.411314	1
BN373_00011_as	metA	homoserine O-succinyltransferase	6.55807	7.01789	6.25152	0.890797	-0.166831	0.850134	1	4.75597	3.26042	6.25152	1.9174	0.93915	0.323712	1	4.76341	7.01789	3.26042	0.464587	-1.10598	0.190683	1
BN373_00011_s	metA		37.2117	42.6888	33.5603	0.786161	-0.347104	0.431918	1	41.4344	49.3086	33.5603	0.680617	-0.555085	0.107467	1	46.6607	42.6888	49.3086	1.15507	0.207981	0.671104	1
BN373_00021_as	aceB	malate synthase A	1.27526	0.90374	1.52295	1.68516	0.752885	0.793321	1	0.900691	0.278435	1.52295	5.46966	2.45145	0.192815	1	0.528557	0.90374	0.278435	0.308092	-1.69857	0.573114	1
BN373_00021_s	aceB		2.69797	2.82527	2.6131	0.924904	-0.112624	1	1	3.4501	4.2871	2.6131	0.609527	-0.714238	0.600809	1	3.70236	2.82527	4.2871	1.51741	0.601615	0.746477	1
BN373_00031_as	aceA	isocitrate lyase	0.977579	1.76893	0.450012	0.254398	-1.97484	0.493018	1	0.890294	1.33058	0.450012	0.338209	-1.56402	0.721148	1	1.50592	1.76893	1.33058	0.752192	-0.410826	0.825434	1
BN373_00031_s	aceA		2.92038	3.30612	2.66321	0.805541	-0.31197	0.82978	1	2.40958	2.15594	2.66321	1.23529	0.304849	0.880779	1	2.61601	3.30612	2.15594	0.652107	-0.61682	0.565865	1
BN373_00041_as	aceK	isocitrate dehydrogenase kinase/phosphatase	9.94331	14.4877	6.91375	0.477217	-1.06728	0.138311	1	7.56681	8.21987	6.91375	0.841102	-0.249647	0.832767	1	10.727	14.4877	8.21987	0.567371	-0.817637	0.145892	1
BN373_00041_s	aceK		4.63373	5.11837	4.31064	0.842189	-0.247783	0.938384	1	3.09018	1.86972	4.31064	2.30549	1.20508	0.515891	1	3.16918	5.11837	1.86972	0.365297	-1.45286	0.451277	1
BN373_00051_as	iclR	acetate operon repressor	2.70423	2.2208	3.02652	1.36281	0.446579	0.885619	1	2.15454	1.28257	3.02652	2.35973	1.23862	0.211109	1	1.65786	2.2208	1.28257	0.577526	-0.792043	0.431538	1
BN373_00051_s	iclR		33.9675	35.5017	32.9448	0.927978	-0.107838	0.802757	1	31.7375	30.5303	32.9448	1.07908	0.109808	0.872653	1	32.5188	35.5017	30.5303	0.859968	-0.217646	0.612765	1
BN373_00061_as	metH	methionine synthase	10.8378	17.5544	6.3601	0.362309	-1.46471	0.131558	1	4.21698	2.07386	6.3601	3.06679	1.61673	0.589425	1	8.26607	17.5544	2.07386	0.118139	-3.08144	0.0193701	1
BN373_00061_s	metH		89.4683	116.261	71.6066	0.615913	-0.6992	0.133257	1	78.3042	85.0018	71.6066	0.842413	-0.2474	0.379898	1	97.5054	116.261	85.0018	0.73113	-0.4518	0.232968	1
BN373_00071_as	pNaS	sodium-dependent inorganic phosphate transporter	3.20039	2.61485	3.59076	1.37322	0.457563	0.963915	1	2.90232	2.21389	3.59076	1.62192	0.697706	0.578861	1	2.37427	2.61485	2.21389	0.846661	-0.240144	0.843465	1
BN373_00071_s	pNaS		19.1578	13.5771	22.8782	1.68507	0.752805	0.285833	1	19.6277	16.3771	22.8782	1.39696	0.482295	0.381305	1	15.2571	13.5771	16.3771	1.20623	0.27051	0.789307	1
BN373_00081_as		putative shikimate 5-dehydrogenase	7.06938	7.09499	7.0523	0.993983	-0.00870728	1	1	7.0862	7.12011	7.0523	0.990477	-0.0138046	0.920415	1	7.11006	7.09499	7.12011	1.00354	0.00509736	0.978173	1
BN373_00081_s			1.5518	1.40836	1.64743	1.16975	0.2262	0.891333	1	1.89898	2.15052	1.64743	0.766057	-0.384476	0.818751	1	1.85366	1.40836	2.15052	1.52697	0.610676	1	1
BN373_00091_as	sorE	L-sorbose 1-phosphate reductase	5.58692	5.28751	5.78653	1.09438	0.130108	1	1	5.12436	4.46219	5.78653	1.29679	0.374946	0.936312	1	4.79232	5.28751	4.46219	0.84391	-0.244839	0.95185	1
BN373_00091_s	sorE		1.05916	1.88921	0.5058	0.267731	-1.90115	0.443547	1	0.704557	0.903314	0.5058	0.559938	-0.836661	0.788595	1	1.29767	1.88921	0.903314	0.478143	-1.06448	0.887641	1
BN373_00101_as	sorM	sorbose permease IID component	3.17758	4.83564	2.0722	0.428527	-1.22254	0.378218	1	1.72539	1.37858	2.0722	1.50314	0.58798	0.749721	1	2.76141	4.83564	1.37858	0.285088	-1.81052	0.104376	1
BN373_00101_s	sorM		0	0	0	NA	NA	NA	NA	0	0	0	NA	NA	NA	NA	0	0	0	NA	NA	NA	NA
BN373_00111_as	sorA	sorbose permease IIC component	2.52411	0.86519	3.63006	4.19568	2.06891	0.437882	1	2.14147	0.652883	3.63006	5.56005	2.4751	0.462383	1	0.737806	0.86519	0.652883	0.754612	-0.406193	1	1
BN373_00111_s	sorA		0.488981	0.463752	0.5058	1.09067	0.125213	1	1	0.585553	0.665307	0.5058	0.76025	-0.395454	1	1	0.584685	0.463752	0.665307	1.43462	0.520667	1	1
BN373_00121_as	sorB	sorbose-specific phosphotransferase enzyme IIBFT component	0	0	0	NA	NA	NA	NA	0	0	0	NA	NA	NA	NA	0	0	0	NA	NA	NA	NA
BN373_00121_s	sorB		0.618115	0.927504	0.411856	0.444048	-1.17121	0.915185	1	0.538582	0.665307	0.411856	0.619047	-0.691879	1	1	0.770186	0.927504	0.665307	0.717309	-0.479333	0.951865	1
BN373_00131_as	sorF	sorbose-specific phosphotransferase enzyme IIAFT component	0.540014	0	0.900024	Inf	Inf	0.415482	1	0.450012	0	0.900024	Inf	Inf	0.246956	1	0	0	0	NA	NA	NA	NA
BN373_00131_s	sorF		1.48619	2.33586	0.91975	0.393752	-1.34464	0.660649	1	0.588564	0.257377	0.91975	3.57355	1.83736	0.510135	1	1.08877	2.33586	0.257377	0.110185	-3.182	0.0866361	1
BN373_00141_as	sorD	sorbitol-6-phosphate 2-dehydrogenase	0.270007	0	0.450012	Inf	Inf	1	1	0.225006	0	0.450012	Inf	Inf	0.709182	1	0	0	0	NA	NA	NA	NA
BN373_00141_s	sorD		1.35238	1.86356	1.0116	0.542832	-0.881422	0.860662	1	1.4188	1.826	1.0116	0.553998	-0.852047	0.628295	1	1.84102	1.86356	1.826	0.979845	-0.0293749	1	1
BN373_00151_as	sorC	sorbitol operon regulator	0	0	0	NA	NA	NA	NA	0	0	0	NA	NA	NA	NA	0	0	0	NA	NA	NA	NA
BN373_00151_s	sorC		2.56916	3.73567	1.79148	0.479561	-1.06021	0.540322	1	3.02216	4.25284	1.79148	0.421244	-1.24727	0.406882	1	4.04597	3.73567	4.25284	1.13844	0.18706	1	1
BN373_00161_as	rluF	ribosomal large subunit pseudouridine synthase F	18.554	21.073	16.8747	0.800773	-0.320535	0.569853	1	17.9103	18.946	16.8747	0.890669	-0.167039	0.745805	1	19.7968	21.073	18.946	0.899069	-0.153496	0.750504	1
BN373_00161_s	rluF		111.115	92.0241	123.842	1.34576	0.428417	0.548669	1	106.58	89.3177	123.842	1.38653	0.471483	0.115262	1	90.4002	92.0241	89.3177	0.97059	-0.0430656	0.799344	1
BN373_00171_as		conserved hypothetical protein	14.6021	15.8818	13.7489	0.8657	-0.208061	0.761311	1	11.6433	9.53762	13.7489	1.44154	0.527614	0.63549	1	12.0753	15.8818	9.53762	0.600537	-0.735675	0.449699	1
BN373_00171_s			25.1747	33.106	19.8873	0.600716	-0.735245	0.185402	1	22.9719	26.0566	19.8873	0.763234	-0.389802	0.399945	1	28.8763	33.106	26.0566	0.787066	-0.345443	0.320221	1
BN373_00181_as		sodium/bile acid symporter family protein	17.1722	24.5915	12.2259	0.49716	-1.00822	0.0817246	1	14.5481	16.8702	12.2259	0.724707	-0.46453	0.364031	1	19.9587	24.5915	16.8702	0.686016	-0.543687	0.264	1
BN373_00181_s			20.3137	25.2478	17.0242	0.674286	-0.568569	0.34822	1	18.2369	19.4495	17.0242	0.875306	-0.19214	0.810975	1	21.7688	25.2478	19.4495	0.770342	-0.376428	0.360591	1
BN373_00191_as	lysC	aspartokinase III, lysine-sensitive	9.91506	14.0743	7.14221	0.507463	-0.978625	0.256096	1	7.33359	7.52497	7.14221	0.949134	-0.0753163	1	1	10.1447	14.0743	7.52497	0.534659	-0.903309	0.132907	1
BN373_00191_s	lysC		72.6752	84.6745	64.6756	0.763815	-0.388704	0.327224	1	65.7976	66.9195	64.6756	0.96647	-0.0492036	0.830981	1	74.0215	84.6745	66.9195	0.790315	-0.339501	0.375682	1
BN373_00201_as	pgi	glucose-6-phosphate isomerase	21.5103	22.0345	21.1607	0.960345	-0.0583756	1	1	21.335	21.5092	21.1607	0.9838	-0.0235627	0.993468	1	21.7193	22.0345	21.5092	0.976158	-0.0348129	0.948653	1
BN373_00201_s	pgi		322.944	300.593	337.844	1.12392	0.168544	0.629988	1	352.731	367.617	337.844	0.919009	-0.121848	0.606664	1	340.808	300.593	367.617	1.22297	0.290393	0.332117	1
BN373_00211_as		UDP-3-O-(3-hydroxymyristoyl)-glucosamineFT N-acyltransferase	6.15106	6.62385	5.83587	0.881039	-0.182722	0.985542	1	5.03781	4.23974	5.83587	1.37647	0.460971	0.735851	1	5.19339	6.62385	4.23974	0.640072	-0.643693	0.588233	1
BN373_00211_s			0.371002	0.927504	0	0	#NAME?	0.518063	1	0.820594	1.64119	0	0	#NAME?	0.170842	1	1.35571	0.927504	1.64119	1.76947	0.823315	0.831995	1
BN373_00221_as		ribosomal-protein-alanine N-acetyltransferase	1.17988	1.80748	0.761473	0.42129	-1.24711	0.746133	1	0.462347	0.163221	0.761473	4.6653	2.22197	0.612245	1	0.820924	1.80748	0.163221	0.0903029	-3.46908	0.201569	1
BN373_00221_s			1.93829	1.39981	2.29728	1.64114	0.7147	0.818935	1	1.6003	0.903314	2.29728	2.54317	1.34663	0.807089	1	1.10191	1.39981	0.903314	0.645313	-0.631929	1	1
BN373_00231_as		conserved hypothetical protein	0.278998	0	0.464996	Inf	Inf	0.992582	1	0.232498	0	0.464996	Inf	Inf	0.701372	1	0	0	0	NA	NA	NA	NA
BN373_00231_s			1.65121	0.472303	2.43715	5.16014	2.36741	0.347389	1	1.51968	0.602209	2.43715	4.04702	2.01686	0.659071	1	0.550246	0.472303	0.602209	1.27505	0.350553	1	1
BN373_00241_as		putative transmembrane protein	0.278998	0	0.464996	Inf	Inf	0.992582	1	0.232498	0	0.464996	Inf	Inf	0.701372	1	0	0	0	NA	NA	NA	NA
BN373_00241_s			0.374422	0.936055	0	0	#NAME?	0.486994	1	0.225828	0.451657	0	0	#NAME?	0.708573	1	0.645416	0.936055	0.451657	0.482511	-1.05137	1	1
BN373_00251_as		putative amino acid transport protein	0.955333	0	1.59222	Inf	Inf	0.187185	1	0.796111	0	1.59222	Inf	Inf	0.086498	1	0	0	0	NA	NA	NA	NA
BN373_00251_s			0.618115	0.927504	0.411856	0.444048	-1.17121	0.89851	1	0.35648	0.301105	0.411856	1.36782	0.451877	1	1	0.551664	0.927504	0.301105	0.32464	-1.62309	0.767585	1
BN373_00261_as		conserved hypothetical protein	0.726891	0	1.21149	Inf	Inf	0.292012	1	0.687353	0.163221	1.21149	7.42237	2.89188	0.384495	1	0.0979324	0	0.163221	Inf	Inf	1	1
BN373_00261_s			3.36652	1.86356	4.3685	2.34417	1.22908	0.449616	1	2.44163	0.514755	4.3685	8.48657	3.08518	0.19905	1	1.05428	1.86356	0.514755	0.276221	-1.8561	0.480324	1
BN373_00271_as		phosphate-starvation-inducible protein PsiE	0.278998	0	0.464996	Inf	Inf	1	1	0.658754	0.852512	0.464996	0.545443	-0.874501	0.844777	1	0.511507	0	0.852512	Inf	Inf	0.395841	1
BN373_00271_s			2.44401	2.80816	2.20124	0.783873	-0.351308	0.967329	1	3.04786	3.89449	2.20124	0.565221	-0.823114	0.563879	1	3.45996	2.80816	3.89449	1.38684	0.471806	0.73162	1
BN373_00281_as	malG	maltose ABC transporter, permease protein MalG	4.96511	3.51858	5.92947	1.68519	0.752907	0.5153	1	4.88198	3.8345	5.92947	1.54635	0.628866	0.526348	1	3.70813	3.51858	3.8345	1.08978	0.124042	0.963943	1
BN373_00281_s	malG		5.90746	3.74422	7.34963	1.96293	0.973006	0.365773	1	5.05389	2.75815	7.34963	2.66469	1.41397	0.123111	1	3.15258	3.74422	2.75815	0.736643	-0.440963	0.876207	1
BN373_00291_as	malF	maltose ABC transporter, permease protein MalF	5.00803	6.5853	3.95651	0.600809	-0.735021	0.467422	1	3.44805	2.93959	3.95651	1.34594	0.428615	0.623841	1	4.39787	6.5853	2.93959	0.446386	-1.16364	0.127725	1
BN373_00291_s	malF		15.8054	16.943	15.047	0.888091	-0.17122	0.856017	1	13.1775	11.308	15.047	1.33065	0.41213	0.345939	1	13.562	16.943	11.308	0.667412	-0.58335	0.251459	1
BN373_00301_as	malE	maltose ABC transporter, periplasmicFT maltose-binding protein	4.06525	6.17198	2.66076	0.431104	-1.21389	0.284623	1	1.85365	1.04653	2.66076	2.54246	1.34622	0.418127	1	3.09671	6.17198	1.04653	0.169562	-2.56012	0.0214856	1
BN373_00301_s	malE		18.805	15.9813	20.6875	1.29448	0.37237	0.757187	1	16.9576	13.2277	20.6875	1.56395	0.645193	0.648429	1	14.3292	15.9813	13.2277	0.827698	-0.272823	0.845865	1
BN373_00311_as	malK	maltose ABC transporter, ATP-binding proteinFT MalK	1.10905	2.20152	0.380737	0.172942	-2.53164	0.34789	1	0.937266	1.4938	0.380737	0.254878	-1.97212	0.573463	1	1.77689	2.20152	1.4938	0.678528	-0.55952	0.738636	1
BN373_00311_s	malK		12.0604	15.4919	9.77275	0.630828	-0.664681	0.395928	1	7.21968	4.66662	9.77275	2.09418	1.06639	0.28513	1	8.99674	15.4919	4.66662	0.301229	-1.73107	0.0713921	1
BN373_00321_as	lamB	maltoporin	3.23725	6.17198	1.28076	0.207512	-2.26873	0.0666589	1	2.97528	4.6698	1.28076	0.274264	-1.86636	0.106652	1	5.27067	6.17198	4.6698	0.756613	-0.402372	0.694811	1
BN373_00321_s	lamB		22.8224	11.6964	30.2398	2.58539	1.37038	0.053115	1	19.1697	8.09955	30.2398	3.73352	1.90054	0.0152284	0.422905	9.53829	11.6964	8.09955	0.692482	-0.530152	0.54748	1
BN373_00331_as	malM	maltose operon periplasmic protein	1.28775	0.45187	1.845	4.08303	2.02964	0.491197	1	2.21367	2.58234	1.845	0.714467	-0.48506	0.919639	1	1.73015	0.45187	2.58234	5.7148	2.5147	0.284405	1
BN373_00331_s	malM		8.92555	2.80816	13.0038	4.63072	2.21124	0.0184321	1	8.4052	3.8066	13.0038	3.41612	1.77236	0.00972664	0.329077	3.40723	2.80816	3.8066	1.35555	0.438876	0.676796	1
BN373_00341_as	ubiC	chorismate lyase	2.40165	2.2208	2.52221	1.13572	0.183611	1	1	3.88286	5.2435	2.52221	0.481018	-1.05584	0.474324	1	4.03442	2.2208	5.2435	2.36108	1.23945	0.378644	1
BN373_00341_s	ubiC		34.582	46.8626	26.395	0.563242	-0.828173	0.0850449	1	26.8151	27.2353	26.395	0.969147	-0.0452133	0.946461	1	35.0862	46.8626	27.2353	0.581173	-0.78296	0.0476807	1
BN373_00351_as	ubiA	4-hydroxybenzoate polyprenyl transferase	28.2974	32.783	25.307	0.771953	-0.373415	0.441804	1	33.0515	40.796	25.307	0.620329	-0.688895	0.134051	1	37.5908	32.783	40.796	1.24443	0.315479	0.535463	1
BN373_00351_s	ubiA		36.316	36.4463	36.2291	0.994042	-0.00862091	0.957898	1	34.242	32.2548	36.2291	1.12322	0.167635	0.615991	1	33.9314	36.4463	32.2548	0.884997	-0.176256	0.54312	1
BN373_00361_as	plsB	glycerol-3-phosphate acyltransferase	40.9539	41.4735	40.6075	0.97912	-0.0304427	0.954981	1	36.2714	31.9353	40.6075	1.27155	0.346593	0.421619	1	35.7506	41.4735	31.9353	0.770018	-0.377035	0.431066	1
BN373_00361_s	plsB		418.167	447.768	398.433	0.889821	-0.168413	0.661314	1	455.636	512.839	398.433	0.776916	-0.36417	0.143471	1	486.811	447.768	512.839	1.14532	0.195757	0.488709	1
BN373_00371_as	dgkA	diacylglycerol kinase	1.53429	1.7882	1.36502	0.763347	-0.38959	0.967213	1	1.84706	2.3291	1.36502	0.586072	-0.770851	0.756426	1	2.11274	1.7882	2.3291	1.30248	0.381261	1	1
BN373_00371_s	dgkA		10.2699	9.36055	10.8762	1.16192	0.216509	0.843485	1	10.9742	11.0722	10.8762	0.982294	-0.0257729	1	1	10.3876	9.36055	11.0722	1.18286	0.242282	1	1
BN373_00381_as	lexA	LexA repressor	11.2794	10.5365	11.7747	1.11752	0.160294	0.875793	1	9.14495	6.51523	11.7747	1.80725	0.853799	0.29008	1	8.12373	10.5365	6.51523	0.61835	-0.693505	0.435893	1
BN373_00381_s	lexA		267.846	289.399	253.477	0.875874	-0.191205	0.554971	1	225.03	196.584	253.477	1.28941	0.366709	0.142323	1	233.71	289.399	196.584	0.679284	-0.557914	0.0631101	1
BN373_00391_as	dinF	DNA-damage-inducible protein F	15.92	10.6907	19.4062	1.81525	0.860164	0.223901	1	17.2597	15.1132	19.4062	1.28406	0.360712	0.600004	1	13.3442	10.6907	15.1132	1.41368	0.499452	0.337059	1
BN373_00391_s	dinF		99.7549	115.308	89.3863	0.775197	-0.367364	0.358015	1	88.5001	87.6138	89.3863	1.02023	0.0288943	0.784131	1	98.6914	115.308	87.6138	0.759826	-0.396259	0.158994	1
BN373_00401_as		CsbD family protein	24.9639	31.6394	20.5135	0.648352	-0.625151	0.336023	1	19.3685	18.2236	20.5135	1.12566	0.170767	0.645454	1	23.5899	31.6394	18.2236	0.575976	-0.795918	0.102878	1
BN373_00401_s			6.11299	3.71857	7.70927	2.07318	1.05185	0.560846	1	5.27473	2.84019	7.70927	2.71435	1.44061	0.0693641	0.96315	3.19154	3.71857	2.84019	0.763786	-0.38876	0.706584	1
BN373_00411_as	zur	zinc uptake regulation protein	13.2179	16.8434	10.801	0.64126	-0.641019	0.329191	1	11.177	11.5531	10.801	0.934899	-0.097118	1	1	13.6692	16.8434	11.5531	0.685914	-0.543901	0.243489	1
BN373_00411_s	zur		39.4984	35.5872	42.1058	1.18317	0.242662	0.675825	1	37.5808	33.0558	42.1058	1.27378	0.349114	0.383623	1	34.0684	35.5872	33.0558	0.92887	-0.106452	0.888088	1
BN373_00421_as		cupin domain protein	0.542244	1.35561	0	0	#NAME?	0.33938	1	0.683492	1.36698	0	0	#NAME?	0.420055	1	1.36243	1.35561	1.36698	1.00839	0.012054	0.895839	1
BN373_00421_s			7.5495	12.126	4.49853	0.370983	-1.43057	0.0954933	1	5.38311	6.2677	4.49853	0.717732	-0.478484	0.661759	1	8.611	12.126	6.2677	0.516883	-0.952091	0.123492	1
BN373_00431_as	dusA	tRNA-dihydrouridine synthase A	3.17104	1.80748	4.08008	2.25733	1.17462	0.764608	1	3.00776	1.93545	4.08008	2.10807	1.07593	0.321638	1	1.88426	1.80748	1.93545	1.0708	0.0986911	1	1
BN373_00431_s	dusA		54.3745	43.6249	61.541	1.41069	0.496396	0.328902	1	59.0247	56.5084	61.541	1.08906	0.123081	0.736682	1	51.355	43.6249	56.5084	1.29533	0.373316	0.395776	1
BN373_00441_as	pspG	phage shock protein G	1.19563	0.45187	1.69147	3.74326	1.90429	0.501661	1	1.83466	1.97785	1.69147	0.855204	-0.225659	0.894264	1	1.36746	0.45187	1.97785	4.37703	2.12995	0.268235	1
BN373_00441_s	pspG		2.77165	1.41691	3.67481	2.59354	1.37492	0.690423	1	2.73057	1.78632	3.67481	2.05719	1.04068	0.249534	1	1.63856	1.41691	1.78632	1.26072	0.334247	0.885954	1
BN373_00451_as	qor	quinone oxidoreductase	10.6483	9.23869	11.588	1.25429	0.326875	0.805184	1	9.78974	7.99144	11.588	1.45006	0.536109	0.311595	1	8.49034	9.23869	7.99144	0.864996	-0.209234	0.5788	1
BN373_00451_s	qor		5.49839	6.51818	4.81853	0.739245	-0.435875	0.792288	1	5.68622	6.55392	4.81853	0.735214	-0.443763	0.953556	1	6.53962	6.51818	6.55392	1.00548	0.00788829	0.751981	1
BN373_00461_as	dnaB	replicative DNA helicase	9.56127	8.35423	10.366	1.2408	0.311275	0.782254	1	6.8736	3.38124	10.366	3.06572	1.61623	0.0147774	1	5.37044	8.35423	3.38124	0.404734	-1.30495	0.0588042	1
BN373_00461_s	dnaB		99.6176	105.524	95.6798	0.90671	-0.141287	0.702814	1	117.624	139.567	95.6798	0.685545	-0.544676	0.0391302	0.722446	125.95	105.524	139.567	1.32261	0.403389	0.208862	1
BN373_00471_as	alr_2	alanine racemase	3.00198	4.4416	2.04223	0.459797	-1.12093	0.434432	1	2.95657	3.8709	2.04223	0.527586	-0.922523	0.512506	1	4.09918	4.4416	3.8709	0.871511	-0.198409	0.878959	1
BN373_00471_s	alr_2		47.7164	54.849	42.9614	0.783268	-0.352423	0.440644	1	43.6955	44.4296	42.9614	0.966955	-0.0484797	0.996445	1	48.5974	54.849	44.4296	0.810036	-0.303943	0.312107	1
BN373_00481_as	tyrB	aromatic-amino-acid transaminase	1.93974	3.49931	0.900024	0.2572	-1.95904	0.361197	1	1.1153	1.33058	0.900024	0.676417	-0.564015	1	1	2.19807	3.49931	1.33058	0.380239	-1.39502	0.221436	1
BN373_00481_s	tyrB		52.7085	47.7302	56.0273	1.17383	0.231226	0.674001	1	54.4259	52.8244	56.0273	1.06063	0.0849246	0.765294	1	50.7867	47.7302	52.8244	1.10673	0.146302	0.840307	1
BN373_00491_as	aphA	class B acid phosphatase	3.17623	1.76893	4.11444	2.32595	1.21782	0.366366	1	3.81125	3.50805	4.11444	1.17285	0.230023	0.84978	1	2.8124	1.76893	3.50805	1.98315	0.987794	0.462337	1
BN373_00491_s	aphA		27.6209	29.9366	26.0771	0.871075	-0.199131	0.696416	1	24.3215	22.566	26.0771	1.15559	0.208632	0.584511	1	25.5142	29.9366	22.566	0.753791	-0.407764	0.305352	1
BN373_00501_as		conserved hypothetical protein TIGR00149	4.90632	3.51858	5.83148	1.65734	0.728866	0.582251	1	4.97201	4.11255	5.83148	1.41797	0.503829	0.720286	1	3.87496	3.51858	4.11255	1.16881	0.225038	1	1
BN373_00501_s			17.4258	19.6144	15.9667	0.814031	-0.296845	0.693881	1	16.6973	17.4278	15.9667	0.916162	-0.126325	1	1	18.3024	19.6144	17.4278	0.888522	-0.17052	0.6385	1
BN373_00511_as		conserved hypothetical protein	6.93166	5.77793	7.7008	1.33279	0.414455	0.75299	1	6.30912	4.91744	7.7008	1.56602	0.647102	0.483087	1	5.26164	5.77793	4.91744	0.851072	-0.232647	0.861564	1
BN373_00511_s			4.0147	4.67172	3.57668	0.765602	-0.385333	0.852762	1	4.26928	4.96187	3.57668	0.720833	-0.472263	0.734017	1	4.84581	4.67172	4.96187	1.06211	0.0869304	1	1
BN373_00521_as	uvrA	excinuclease ABC, A subunit	13.8885	21.1693	9.0346	0.426778	-1.22844	0.200547	1	10.0098	10.985	9.0346	0.822447	-0.282005	0.912503	1	15.0587	21.1693	10.985	0.518912	-0.946438	0.0691093	1
BN373_00521_s	uvrA		137.751	144.101	133.518	0.926559	-0.110045	0.716953	1	128.473	123.428	133.518	1.08175	0.113368	0.791408	1	131.697	144.101	123.428	0.856537	-0.223413	0.57538	1
BN373_00531_as	ssb	single-stranded DNA-binding protein	8.53029	5.83576	10.3267	1.76955	0.82338	0.611179	1	8.98622	7.6458	10.3267	1.35063	0.433634	0.436423	1	6.92178	5.83576	7.6458	1.31016	0.389746	1	1
BN373_00531_s	ssb		52.7015	51.9895	53.1762	1.02283	0.0325599	1	1	53.5575	53.9387	53.1762	0.985863	-0.020541	1	1	53.159	51.9895	53.9387	1.03749	0.0531009	1	1
BN373_00541_as		transglycosylase SLT domain protein	12.0793	9.70984	13.659	1.40672	0.492331	0.538123	1	9.99851	6.33803	13.659	2.15508	1.10774	0.0699441	1	7.68676	9.70984	6.33803	0.652744	-0.615412	0.340022	1
BN373_00541_s			3.8933	5.12692	3.07088	0.598972	-0.739441	0.635267	1	3.315	3.55912	3.07088	0.862819	-0.212869	1	1	4.18624	5.12692	3.55912	0.694203	-0.526571	0.555489	1
BN373_00551_as		ferrienterobactin receptor	12.9347	4.91274	18.2827	3.72148	1.89588	0.0465164	1	12.6888	7.09492	18.2827	2.57687	1.36562	0.0261964	1	6.22205	4.91274	7.09492	1.44419	0.530256	0.512118	1
BN373_00551_s			4.09805	5.14402	3.40073	0.661103	-0.597053	0.681965	1	3.32916	3.25759	3.40073	1.04394	0.0620407	1	1	4.01216	5.14402	3.25759	0.633276	-0.659094	0.55405	1
BN373_00561_as		transcriptional regulator, AraC family	0	0	0	NA	NA	NA	NA	0	0	0	NA	NA	NA	NA	0	0	0	NA	NA	NA	NA
BN373_00561_s			0	0	0	NA	NA	NA	NA	0.332653	0.665307	0	0	#NAME?	0.603657	1	0.399184	0	0.665307	Inf	Inf	0.604828	1
BN373_00571_as		tannase/feruloyl esterase family protein	0.450755	0.45187	0.450012	0.995888	-0.00594422	1	1	1.00551	1.561	0.450012	0.288284	-1.79444	0.723895	1	1.11735	0.45187	1.561	3.45454	1.78849	0.698366	1
BN373_00571_s			4.98	6.51818	3.95455	0.606695	-0.720956	0.623303	1	3.10371	2.25287	3.95455	1.75534	0.811751	0.808432	1	3.95899	6.51818	2.25287	0.345628	-1.53271	0.317301	1
BN373_00581_as		conserved hypothetical protein	0.180748	0.45187	0	0	#NAME?	0.980264	1	0.220828	0.441656	0	0	#NAME?	0.820673	1	0.445741	0.45187	0.441656	0.977396	-0.0329852	1	1
BN373_00581_s			0	0	0	NA	NA	NA	NA	0.128689	0.257377	0	0	#NAME?	1	1	0.154426	0	0.257377	Inf	Inf	1	1
BN373_00591_as		prepilin peptidase dependent protein C	0	0	0	NA	NA	NA	NA	0	0	0	NA	NA	NA	NA	0	0	0	NA	NA	NA	NA
BN373_00591_s			0.579405	0	0.965675	Inf	Inf	0.513109	1	0.482837	0	0.965675	Inf	Inf	0.249157	1	0	0	0	NA	NA	NA	NA
BN373_00601_as		outer membrane protein, OMP85 family	1.3452	2.2208	0.761473	0.342882	-1.54421	0.626289	1	1.6567	2.55193	0.761473	0.298391	-1.74472	0.324311	1	2.41948	2.2208	2.55193	1.1491	0.200508	0.835369	1
BN373_00611_as		conserved hypothetical protein	0.713052	0.432595	0.900024	2.08052	1.05695	0.922009	1	0.867665	0.835305	0.900024	1.07748	0.10766	1	1	0.674221	0.432595	0.835305	1.93092	0.949286	0.923949	1
BN373_00611_s			0.748844	1.87211	0	0	#NAME?	0.189362	1	0.745318	1.49064	0	0	#NAME?	0.213255	1	1.64322	1.87211	1.49064	0.796233	-0.328737	0.995622	1
BN373_00621_as		putative inositol-1-monophosphatase	1.97028	3.08599	1.22647	0.397431	-1.33122	0.46911	1	1.67797	2.12947	1.22647	0.57595	-0.795985	0.747595	1	2.51208	3.08599	2.12947	0.690045	-0.535237	0.708662	1
BN373_00621_s			3.09718	5.60778	1.42346	0.253836	-1.97803	0.0998009	1	3.81627	6.20908	1.42346	0.229254	-2.12498	0.0846825	1	5.96856	5.60778	6.20908	1.10723	0.146952	0.947168	1
BN373_00631_as		sugar binding transcriptional regulator, LacIFT family	0.353786	0.884465	0	0	#NAME?	0.484725	1	0	0	0	NA	NA	NA	NA	0.353786	0.884465	0	0	#NAME?	0.248325	1
BN373_00631_s			2.67997	1.88066	3.21284	1.70836	0.772612	0.68158	1	3.13334	3.05384	3.21284	1.05207	0.0732269	1	1	2.58457	1.88066	3.05384	1.62381	0.699385	0.719252	1
BN373_00641_as		metallo-beta-lactamase domain protein	0	0	0	NA	NA	NA	NA	0	0	0	NA	NA	NA	NA	0	0	0	NA	NA	NA	NA
BN373_00641_s			0.87207	0.944605	0.823713	0.872018	-0.19757	1	1	1.19346	1.5632	0.823713	0.526939	-0.924292	1	1	1.31576	0.944605	1.5632	1.65487	0.726722	1	1
BN373_00651_as		ABC transporter, ATP-binding protein	0	0	0	NA	NA	NA	NA	0	0	0	NA	NA	NA	NA	0	0	0	NA	NA	NA	NA
BN373_00651_s			0.494228	0	0.823713	Inf	Inf	0.45756	1	0.562409	0.301105	0.823713	2.73564	1.45188	0.788406	1	0.180663	0	0.301105	Inf	Inf	0.91085	1
BN373_00661_as		ABC transporter, periplasmic substrate-bindingFT protein	0.616083	0.86519	0.450012	0.520131	-0.943054	0.942363	1	0.829883	1.20975	0.450012	0.371987	-1.42668	0.594254	1	1.07193	0.86519	1.20975	1.39825	0.483624	0.960072	1
BN373_00661_s			1.42857	2.33586	0.823713	0.352638	-1.50374	0.632161	1	0.802657	0.781601	0.823713	1.05388	0.0757081	0.968912	1	1.40331	2.33586	0.781601	0.33461	-1.57945	0.282601	1
BN373_00671_as		ABC transporter, permease protein	1.3658	0.432595	1.98794	4.59539	2.20019	0.344855	1	2.42717	2.86639	1.98794	0.693536	-0.527958	0.936582	1	1.89287	0.432595	2.86639	6.62603	2.72815	0.214827	1
BN373_00671_s			1.53446	2.31876	1.0116	0.436268	-1.19672	0.639845	1	1.14924	1.28689	1.0116	0.786083	-0.347247	0.97479	1	1.69964	2.31876	1.28689	0.554989	-0.849468	0.777781	1
BN373_00681_as		ABC transporter, permease protein	6.89592	4.83564	8.26943	1.7101	0.77408	0.443486	1	8.06442	7.8594	8.26943	1.05217	0.0733693	1	1	6.6499	4.83564	7.8594	1.62531	0.700711	0.464355	1
BN373_00681_s			1.17804	2.32731	0.411856	0.176967	-2.49845	0.319904	1	1.04094	1.67003	0.411856	0.246616	-2.01966	0.6232	1	1.93294	2.32731	1.67003	0.717579	-0.478791	0.651992	1
BN373_00691_as		putative membrane protein	1.54941	1.33633	1.69147	1.26575	0.339992	1	1	1.29019	0.88892	1.69147	1.90283	0.928149	0.62532	1	1.06789	1.33633	0.88892	0.665192	-0.588156	0.834961	1
BN373_00691_s			26.776	22.912	29.3519	1.28108	0.357356	0.621723	1	26.1652	22.9784	29.3519	1.27737	0.353179	0.296042	1	22.9518	22.912	22.9784	1.0029	0.00417638	0.785717	1
BN373_00701_as		cyclic diguanylate phosphodiesterase (EAL) domainFT protein	69.1	88.9647	55.8568	0.627854	-0.6715	0.115787	1	51.4761	47.0953	55.8568	1.18604	0.246151	0.651646	1	63.8431	88.9647	47.0953	0.52937	-0.917651	0.0277038	1
BN373_00701_s			18.3827	20.0696	17.2581	0.85991	-0.217742	0.735836	1	15.6592	14.0603	17.2581	1.22743	0.295643	0.535906	1	16.464	20.0696	14.0603	0.700577	-0.513385	0.294522	1
BN373_00711_as	soxS	regulatory protein SoxS	1.38519	1.74965	1.14221	0.65282	-0.615243	1	1	1.63865	2.13508	1.14221	0.534973	-0.902463	1	1	1.98091	1.74965	2.13508	1.22029	0.28722	1	1
BN373_00711_s	soxS		23.328	32.3067	17.3422	0.536797	-0.897551	0.117785	1	18.2349	19.1276	17.3422	0.906655	-0.141375	1	1	24.3993	32.3067	19.1276	0.592064	-0.756176	0.0885912	1
BN373_00721_as	soxR	redox-sensitive transcriptional activator SoxR	2.34273	1.31706	3.02652	2.29793	1.20034	0.53102	1	2.21795	1.40938	3.02652	2.14741	1.1026	0.416774	1	1.37245	1.31706	1.40938	1.0701	0.0977415	1	1
BN373_00721_s	soxR		4.19372	4.21652	4.17852	0.990987	-0.0130616	1	1	3.9707	3.76287	4.17852	1.11046	0.151157	1	1	3.94433	4.21652	3.76287	0.892412	-0.164219	0.953671	1
BN373_00731_as		putative glutathione S-transferase	0.707572	1.76893	0	0	#NAME?	0.157367	1	0.0816104	0.163221	0	0	#NAME?	1	1	0.805504	1.76893	0.163221	0.0922709	-3.43798	0.200447	1
BN373_00731_s			1.86119	2.79961	1.23557	0.441336	-1.18005	0.730961	1	2.34393	3.4523	1.23557	0.357897	-1.48238	0.532071	1	3.19122	2.79961	3.4523	1.23313	0.30233	0.951523	1
BN373_00741_as		inorganic anion transporter, sulfate permeaseFT (SulP) family	4.38488	6.5853	2.91793	0.443098	-1.1743	0.304934	1	2.51111	2.10428	2.91793	1.38667	0.47162	0.784944	1	3.89669	6.5853	2.10428	0.319542	-1.64592	0.160595	1
BN373_00741_s			34.9279	44.3472	28.6484	0.646004	-0.630386	0.192536	1	29.5612	30.4739	28.6484	0.940096	-0.0891195	1	1	36.0232	44.3472	30.4739	0.687167	-0.541266	0.0927675	1
BN373_00751_as		Na+/H+ antiporter	11.5804	16.7856	8.11025	0.483168	-1.0494	0.125158	1	10.8232	13.5362	8.11025	0.599153	-0.739002	0.368352	1	14.8359	16.7856	13.5362	0.806418	-0.310399	0.538183	1
BN373_00751_s			64.0123	76.5513	55.653	0.727003	-0.459967	0.253882	1	65.1769	74.7008	55.653	0.745012	-0.424665	0.146379	1	75.441	76.5513	74.7008	0.975827	-0.0353025	0.919557	1
BN373_00761_as		transcriptional regulator, LysR family	2.22002	3.48004	1.38	0.396549	-1.33443	0.38111	1	1.65773	1.93545	1.38	0.713014	-0.487998	0.8669	1	2.55329	3.48004	1.93545	0.556159	-0.846431	0.451928	1
BN373_00761_s			21.2491	24.2519	19.2473	0.793639	-0.333445	0.538568	1	20.6598	22.0724	19.2473	0.872007	-0.197589	0.623712	1	22.9442	24.2519	22.0724	0.91013	-0.135856	0.760512	1
BN373_00771_as		LrgA family protein	0	0	0	NA	NA	NA	NA	0.360045	0.720091	0	0	#NAME?	0.532181	1	0.432055	0	0.720091	Inf	Inf	0.5334	1
BN373_00781_as		LrgB family protein	1.57824	2.59557	0.900024	0.346754	-1.52802	0.536345	1	0.810057	0.720091	0.900024	1.24988	0.321784	1	1	1.47028	2.59557	0.720091	0.277431	-1.8498	0.222762	1
BN373_00781_s			7.6764	14.8486	2.89493	0.194963	-2.35873	0.0503428	1	2.94013	2.98532	2.89493	0.969721	-0.0443583	1	1	7.73064	14.8486	2.98532	0.201051	-2.31437	0.0121276	0.677528
BN373_00791_as		conserved hypothetical protein	0	0	0	NA	NA	NA	NA	0	0	0	NA	NA	NA	NA	0	0	0	NA	NA	NA	NA
BN373_00791_s			0	0	0	NA	NA	NA	NA	0	0	0	NA	NA	NA	NA	0	0	0	NA	NA	NA	NA
BN373_00801_as		fimbrial protein	0	0	0	NA	NA	NA	NA	0.163221	0.326441	0	0	#NAME?	0.833143	1	0.195865	0	0.326441	Inf	Inf	0.837487	1
BN373_00801_s			0.185501	0.463752	0	0	#NAME?	0.986976	1	0.315525	0.631049	0	0	#NAME?	0.876794	1	0.56413	0.463752	0.631049	1.36075	0.444399	1	1
BN373_00811_as		gram-negative pili assembly chaperone	0	0	0	NA	NA	NA	NA	0.181425	0.36285	0	0	#NAME?	1	1	0.21771	0	0.36285	Inf	Inf	1	1
BN373_00811_s			1.01793	1.85501	0.459875	0.24791	-2.01211	0.437915	1	0.229938	0	0.459875	Inf	Inf	0.695707	1	0.742003	1.85501	0	0	#NAME?	0.054855	1
BN373_00821_as		fimbrial usher family protein	18.0936	14.901	20.222	1.35709	0.440516	0.617404	1	19.0319	17.8419	20.222	1.1334	0.180654	0.903294	1	16.6655	14.901	17.8419	1.19736	0.259862	0.565773	1
BN373_00821_s			4.21546	6.54383	2.66321	0.406981	-1.29697	0.312446	1	2.21306	1.7629	2.66321	1.5107	0.595218	0.95725	1	3.67527	6.54383	1.7629	0.269399	-1.89218	0.245579	1
BN373_00831_as		fimbrial protein	0.361496	0.90374	0	0	#NAME?	0.540697	1	0.819905	1.63981	0	0	#NAME?	0.259008	1	1.34538	0.90374	1.63981	1.81447	0.85955	1	1
BN373_00831_s			0.494228	0	0.823713	Inf	Inf	0.495116	1	0.766373	0.709034	0.823713	1.16174	0.216286	1	1	0.42542	0	0.709034	Inf	Inf	0.475645	1
BN373_00841_as		fimbrial protein	2.29569	2.65339	2.05722	0.775315	-0.367145	0.960232	1	2.49279	2.92837	2.05722	0.702513	-0.509403	0.796986	1	2.81838	2.65339	2.92837	1.10363	0.142258	0.96341	1
BN373_00841_s			5.94527	5.65053	6.14176	1.08694	0.120266	0.988615	1	4.36995	2.59813	6.14176	2.36392	1.24118	0.374883	1	3.81909	5.65053	2.59813	0.459803	-1.12091	0.471109	1
BN373_00851_as	actP	cation/acetate symporter ActP	4.21248	5.24896	3.52148	0.670891	-0.57585	0.620075	1	2.65845	1.79543	3.52148	1.96136	0.971855	0.837323	1	3.17684	5.24896	1.79543	0.342054	-1.54771	0.426046	1
BN373_00851_s	actP		6.27572	5.62488	6.70961	1.19285	0.254407	0.920009	1	6.14924	5.58887	6.70961	1.20053	0.263672	0.973007	1	5.60327	5.62488	5.58887	0.993599	-0.00926505	0.985671	1
BN373_00861_as		putative membrane protein	0.557995	0	0.929992	Inf	Inf	0.406901	1	0.546607	0.163221	0.929992	5.69776	2.51039	0.579983	1	0.0979324	0	0.163221	Inf	Inf	1	1
BN373_00861_s			1.31561	3.28902	0	0	#NAME?	0.0540124	1	0.616629	1.23326	0	0	#NAME?	0.268949	1	2.05556	3.28902	1.23326	0.374963	-1.41518	0.349627	1
BN373_00871_as		conserved hypothetical protein	0.180748	0.45187	0	0	#NAME?	0.980264	1	0	0	0	NA	NA	NA	NA	0.180748	0.45187	0	0	#NAME?	0.700774	1
BN373_00871_s			0	0	0	NA	NA	NA	NA	0.0752761	0.150552	0	0	#NAME?	1	1	0.0903314	0	0.150552	Inf	Inf	1	1
BN373_00881_as	acsA	acetate--CoA ligase	3.99071	4.48015	3.66442	0.817924	-0.289961	0.922424	1	2.67612	1.68782	3.66442	2.1711	1.11843	0.272086	1	2.80475	4.48015	1.68782	0.376732	-1.40839	0.195455	1
BN373_00881_s	acsA		14.5853	22.6107	9.23505	0.408438	-1.29181	0.119884	1	13.0867	16.9383	9.23505	0.545216	-0.8751	0.237778	1	19.2073	22.6107	16.9383	0.74913	-0.416712	0.786	1
BN373_00891_as		conserved domain protein	0.278998	0	0.464996	Inf	Inf	0.992582	1	0.314108	0.163221	0.464996	2.84888	1.51039	1	1	0.0979324	0	0.163221	Inf	Inf	1	1
BN373_00891_s			1.44965	1.41691	1.47147	1.03851	0.0545168	1	1	0.811013	0.150552	1.47147	9.77385	3.28893	0.305164	1	0.657094	1.41691	0.150552	0.106254	-3.23441	0.272393	1
BN373_00901_as	gltP	proton glutamate symport protein	6.08338	8.25786	4.63372	0.561129	-0.833595	0.442673	1	4.1707	3.70768	4.63372	1.24976	0.321654	0.706854	1	5.52775	8.25786	3.70768	0.448989	-1.15525	0.141846	1
BN373_00901_s	gltP		59.1434	48.7005	66.1054	1.35739	0.440831	0.344779	1	54.8675	43.6295	66.1054	1.51515	0.599463	0.0948309	1	45.6579	48.7005	43.6295	0.895875	-0.158631	0.57562	1
BN373_00911_as		Sel1 repeat protein	5.72714	3.48004	7.22521	2.07619	1.05394	0.552364	1	6.57339	5.92157	7.22521	1.22015	0.28706	0.682779	1	4.94496	3.48004	5.92157	1.70158	0.766878	0.720927	1
BN373_00911_s			19.7381	20.1979	19.4316	0.962062	-0.0557981	0.871931	1	24.98	30.5284	19.4316	0.636508	-0.651749	0.243749	1	26.3962	20.1979	30.5284	1.51147	0.595951	0.608575	1
BN373_00921_as		conserved hypothetical protein	0	0	0	NA	NA	NA	NA	0.0816104	0.163221	0	0	#NAME?	1	1	0.0979324	0	0.163221	Inf	Inf	1	1
BN373_00921_s			0.839268	1.40836	0.459875	0.326533	-1.6147	0.669411	1	0.696014	0.932154	0.459875	0.493347	-1.01933	0.951427	1	1.12264	1.40836	0.932154	0.661873	-0.595373	0.865402	1
BN373_00931_as	fdhF	formate dehydrogenase H, alpha subunit,FT selenocysteine-containing	1.96543	3.51858	0.929992	0.264309	-1.9197	0.361456	1	1.79857	2.66714	0.929992	0.348685	-1.52	0.330588	1	3.00772	3.51858	2.66714	0.758015	-0.399701	0.932928	1
BN373_00931_s	fdhF		1.01202	0.463752	1.37753	2.97041	1.57066	0.701015	1	1.41695	1.45638	1.37753	0.945861	-0.0802996	1	1	1.05933	0.463752	1.45638	3.14042	1.65096	0.642867	1
BN373_00941_as		DNA-binding response regulator	1.30824	2.59557	0.450012	0.173377	-2.52802	0.289808	1	0.684866	0.91972	0.450012	0.489293	-1.03123	1	1	1.59006	2.59557	0.91972	0.354342	-1.49679	0.210545	1
BN373_00941_s			1.91915	3.28047	1.0116	0.308371	-1.69726	0.453615	1	0.767912	0.524224	1.0116	1.92971	0.948383	0.711122	1	1.62672	3.28047	0.524224	0.159802	-2.64565	0.061615	1
BN373_00951_as		conserved hypothetical protein	2.40293	2.20152	2.5372	1.15247	0.204733	1	1	3.11384	3.69048	2.5372	0.687499	-0.540571	0.851601	1	3.0949	2.20152	3.69048	1.67633	0.745304	0.732424	1
BN373_00951_s			10.4432	15.4406	7.11163	0.460579	-1.11848	0.138288	1	8.5711	10.0306	7.11163	0.708995	-0.496152	0.517568	1	12.1946	15.4406	10.0306	0.649622	-0.622327	0.264289	1
BN373_00961_as		conserved hypothetical protein	3.91695	4.38377	3.60574	0.82252	-0.281878	0.829016	1	3.30346	3.00119	3.60574	1.20144	0.264763	0.909585	1	3.55422	4.38377	3.00119	0.684612	-0.546641	0.592834	1
BN373_00961_s			14.8203	19.6144	11.6242	0.592635	-0.754783	0.222613	1	11.3647	11.1052	11.6242	1.04674	0.0658973	0.936185	1	14.5089	19.6144	11.1052	0.566175	-0.820681	0.277947	1
BN373_00971_as		kinase, pfkB family	5.7595	7.86381	4.35662	0.554009	-0.852019	0.63576	1	4.02654	3.69647	4.35662	1.17859	0.237063	0.883079	1	5.3634	7.86381	3.69647	0.470061	-1.08908	0.418741	1
BN373_00971_s			3.02342	2.80816	3.16692	1.12775	0.173453	1	1	2.20009	1.23326	3.16692	2.56793	1.36061	0.315773	1	1.86322	2.80816	1.23326	0.439169	-1.18715	0.42864	1
BN373_00981_as		putative ribose ABC transporter, periplasmicFT ribose-binding protein	2.30864	3.93191	1.22647	0.311927	-1.68072	0.328111	1	0.694845	0.163221	1.22647	7.51418	2.90961	0.328739	1	1.67069	3.93191	0.163221	0.0415119	-4.59033	0.0131818	1
BN373_00981_s			1.04083	0.463752	1.42555	3.07395	1.62009	0.698853	1	2.17186	2.91817	1.42555	0.488508	-1.03355	0.401977	1	1.9364	0.463752	2.91817	6.29253	2.65364	0.11986	1
BN373_00991_as		putative ribose ABC transporter, permeaseFT protein	1.71409	0.86519	2.28003	2.63529	1.39796	0.740119	1	1.50006	0.720091	2.28003	3.16631	1.6628	0.344499	1	0.778131	0.86519	0.720091	0.832292	-0.264838	1	1
BN373_00991_s			0.371002	0.927504	0	0	#NAME?	0.518583	1	0.856878	1.71376	0	0	#NAME?	0.208372	1	1.39925	0.927504	1.71376	1.84771	0.885736	0.958938	1
BN373_01001_as		putative ribose ABC transporter, ATP-bindingFT protein	2.78444	3.51858	2.29501	0.652254	-0.616493	0.687985	1	1.14751	0	2.29501	Inf	Inf	0.0283163	1	1.40743	3.51858	0	0	#NAME?	0.00421103	1
BN373_01001_s			0.87207	0.944605	0.823713	0.872018	-0.19757	1	1	0.788237	0.752761	0.823713	1.09425	0.129949	1	1	0.829499	0.944605	0.752761	0.796906	-0.327519	1	1
BN373_01011_as		sensor histidine kinase/response regulator	1.26977	0.45187	1.81503	4.01671	2.00602	0.501032	1	1.48839	1.16175	1.81503	1.56233	0.6437	0.862676	1	0.877796	0.45187	1.16175	2.57098	1.36232	0.718845	1
BN373_01011_s			2.3644	2.32731	2.38913	1.02656	0.0378223	1	1	2.03229	1.67545	2.38913	1.42597	0.511941	1	1	1.93619	2.32731	1.67545	0.719906	-0.474119	0.974384	1
BN373_01021_as		conserved hypothetical protein	0.173038	0.432595	0	0	#NAME?	0.984606	1	0.220828	0.441656	0	0	#NAME?	0.820673	1	0.438031	0.432595	0.441656	1.02095	0.0299054	1	1
BN373_01021_s			0.865229	0.927504	0.823713	0.888096	-0.171212	1	1	0.411856	0	0.823713	Inf	Inf	0.2477	1	0.371002	0.927504	0	0	#NAME?	0.241729	1
BN373_01031_as	phnP	phosphonate utilization protein	1.21215	1.31706	1.14221	0.867242	-0.205494	1	1	0.734326	0.326441	1.14221	3.49897	1.80693	0.556566	1	0.722689	1.31706	0.326441	0.247856	-2.01242	0.56383	1
BN373_01031_s	phnP		1.30126	1.39981	1.23557	0.882671	-0.180052	1	1	0.875162	0.514755	1.23557	2.40031	1.26322	0.641851	1	0.868775	1.39981	0.514755	0.367733	-1.44327	0.677189	1
BN373_01041_as	phnN	phosphonate metabolismFT protein/1,5-bisphosphokinase (PRPP-forming) PhnN	0	0	0	NA	NA	NA	NA	0.0816104	0.163221	0	0	#NAME?	1	1	0.0979324	0	0.163221	Inf	Inf	1	1
BN373_01041_s	phnN		0.185501	0.463752	0	0	#NAME?	0.986074	1	0.386066	0.772132	0	0	#NAME?	0.559317	1	0.64878	0.463752	0.772132	1.66497	0.735494	0.962914	1
BN373_01051_as	phnM	phosphonate metabolism protein PhnM	1.26557	1.76893	0.929992	0.525737	-0.927586	0.847207	1	1.42992	1.92984	0.929992	0.4819	-1.05319	0.636697	1	1.86548	1.76893	1.92984	1.09097	0.125607	1	1
BN373_01051_s	phnM		0.984465	0.463752	1.33161	2.87138	1.52174	0.688458	1	0.74108	0.150552	1.33161	8.84481	3.14483	0.307656	1	0.275832	0.463752	0.150552	0.32464	-1.62309	1	1
BN373_01061_as	phnL	phosphonate C-P lyase system protein PhnL	1.37153	1.33633	1.39499	1.04389	0.0619718	1	1	1.60481	1.81463	1.39499	0.768746	-0.379422	0.879322	1	1.62331	1.33633	1.81463	1.35792	0.441393	0.800842	1
BN373_01061_s	phnL		0	0	0	NA	NA	NA	NA	0	0	0	NA	NA	NA	NA	0	0	0	NA	NA	NA	NA
BN373_01071_as	phnK	phosphonate C-P lyase system protein PhnK	0	0	0	NA	NA	NA	NA	1.22796	2.45591	0	0	#NAME?	0.0890013	1	1.47355	0	2.45591	Inf	Inf	0.0789001	1
BN373_01071_s	phnK		0.797707	0	1.32951	Inf	Inf	0.288434	1	0.664756	0	1.32951	Inf	Inf	0.116016	1	0	0	0	NA	NA	NA	NA
BN373_01081_as	phnJ	phosphonate metabolism protein PhnJ	0.456884	0	0.761473	Inf	Inf	0.456272	1	0.562161	0.36285	0.761473	2.09859	1.06942	0.656188	1	0.21771	0	0.36285	Inf	Inf	1	1
BN373_01081_s	phnJ		0.550594	0	0.917656	Inf	Inf	0.513109	1	0.534104	0.150552	0.917656	6.09527	2.60769	0.570522	1	0.0903314	0	0.150552	Inf	Inf	1	1
BN373_01091_as		bacterial phosphonate metabolism protein (PhnI)	1.14221	0	1.90368	Inf	Inf	0.135351	1	1.81975	1.73582	1.90368	1.0967	0.133173	0.905547	1	1.04149	0	1.73582	Inf	Inf	0.142471	1
BN373_01091_s			1.8482	2.34441	1.5174	0.647241	-0.627625	0.956037	1	1.5403	1.5632	1.5174	0.970699	-0.0429044	0.922667	1	1.87569	2.34441	1.5632	0.666778	-0.584721	0.630691	1
BN373_01101_as		phosphonate C-P lyase system protein PhnH	0.519114	1.29779	0	0	#NAME?	0.334139	1	0.483863	0.967726	0	0	#NAME?	0.440019	1	1.09975	1.29779	0.967726	0.745675	-0.423381	0.849322	1
BN373_01101_s			0.842688	1.41691	0.459875	0.324563	-1.62343	0.589302	1	0.229938	0	0.459875	Inf	Inf	0.700605	1	0.566763	1.41691	0	0	#NAME?	0.103774	1
BN373_01111_as	phnG	phosphonate C-P lyase system protein PhnG	0	0	0	NA	NA	NA	NA	0	0	0	NA	NA	NA	NA	0	0	0	NA	NA	NA	NA
BN373_01111_s	phnG		0.926272	0.936055	0.91975	0.982582	-0.0253501	1	1	0.717253	0.514755	0.91975	1.78677	0.837357	0.929407	1	0.683275	0.936055	0.514755	0.54992	-0.862707	0.981149	1
BN373_01121_as	phnF	phosphonates metabolism transcriptional regulatorFT PhnF	0.173038	0.432595	0	0	#NAME?	1	1	0.822709	1.64542	0	0	#NAME?	0.324671	1	1.16029	0.432595	1.64542	3.8036	1.92737	0.666605	1
BN373_01121_s	phnF		3.09094	3.73567	2.66112	0.712354	-0.489333	0.808283	1	3.58093	4.50075	2.66112	0.591262	-0.758131	0.593321	1	4.19472	3.73567	4.50075	1.2048	0.268798	0.973213	1
BN373_01131_as		putative phnB protein	0.450755	0.45187	0.450012	0.995888	-0.00594422	1	1	0.364224	0.278435	0.450012	1.61622	0.692623	1	1	0.347809	0.45187	0.278435	0.616184	-0.698567	1	1
BN373_01131_s			8.24773	6.08008	9.69283	1.5942	0.672828	0.482356	1	8.87411	8.05539	9.69283	1.20327	0.266964	0.892372	1	7.26526	6.08008	8.05539	1.32488	0.405864	0.498889	1
BN373_01141_as	phnA	alkylphosphonate utilization operon protein PhnA	2.07559	1.76893	2.28003	1.28893	0.366175	1	1	1.32144	0.36285	2.28003	6.28367	2.65161	0.195552	1	0.925282	1.76893	0.36285	0.205124	-2.28543	0.256348	1
BN373_01141_s	phnA		35.6844	33.277	37.2894	1.12058	0.164241	0.824956	1	37.3964	37.5035	37.2894	0.994292	-0.00825894	0.808183	1	35.8129	33.277	37.5035	1.12701	0.1725	0.564437	1
BN373_01151_as	proP	proline/betaine transporter	17.2955	9.63274	22.404	2.32582	1.21774	0.166264	1	17.0364	11.6687	22.404	1.92001	0.941112	0.0651535	1	10.8543	9.63274	11.6687	1.21136	0.276626	0.785056	1
BN373_01151_s	proP		314.767	248.477	358.959	1.44464	0.530706	0.293499	1	290.863	222.766	358.959	1.61137	0.68829	0.0248935	0.5549	233.051	248.477	222.766	0.896525	-0.157584	0.705819	1
BN373_01161_as	melR	melibiose operon regulatory protein	3.16922	3.93191	2.66076	0.676711	-0.563387	0.674417	1	2.999	3.33723	2.66076	0.797297	-0.32681	0.733738	1	3.5751	3.93191	3.33723	0.848757	-0.236577	1	1
BN373_01161_s	melR		4.30393	5.10982	3.76666	0.737142	-0.439986	0.66177	1	2.51709	1.26752	3.76666	2.97169	1.57128	0.304239	1	2.80444	5.10982	1.26752	0.248055	-2.01127	0.137685	1
BN373_01171_as	melA	alpha-galactosidase	0.88061	2.20152	0	0	#NAME?	0.139372	1	0.859308	1.71862	0	0	#NAME?	0.219394	1	1.91178	2.20152	1.71862	0.780648	-0.357255	0.971995	1
BN373_01171_s	melA		1.91815	0.944605	2.56718	2.71772	1.4424	0.607964	1	2.06519	1.5632	2.56718	1.64225	0.715677	0.475562	1	1.31576	0.944605	1.5632	1.65487	0.726722	1	1
BN373_01181_as	melB	melibiose carrier protein	0.534534	1.33633	0	0	#NAME?	0.25845	1	0.163221	0.326441	0	0	#NAME?	0.840068	1	0.730399	1.33633	0.326441	0.244281	-2.03339	0.563726	1
BN373_01181_s	melB		5.2719	2.78251	6.93149	2.49109	1.31678	0.653856	1	5.42719	3.92289	6.93149	1.76693	0.821246	0.343383	1	3.46674	2.78251	3.92289	1.40984	0.495531	0.935857	1
BN373_01191_as	parM	plasmid segregation protein ParM	6.67858	5.28751	7.60595	1.43847	0.524538	0.606158	1	6.22229	4.83863	7.60595	1.57192	0.65253	0.36772	1	5.01818	5.28751	4.83863	0.915105	-0.127991	0.914419	1
BN373_01191_s	parM		73.7319	59.4694	83.2403	1.39972	0.485135	0.268222	1	76.5705	69.9007	83.2403	1.19084	0.251975	0.442798	1	65.7282	59.4694	69.9007	1.17541	0.23316	0.491641	1
BN373_01201_as		stable plasmid inheritance protein homolog	0.637632	0.45187	0.761473	1.68516	0.752885	0.969573	1	1.30046	1.83944	0.761473	0.41397	-1.2724	0.961685	1	1.28441	0.45187	1.83944	4.07073	2.02529	0.578653	1
BN373_01201_s			13.347	14.0152	12.9015	0.920538	-0.119451	0.86193	1	14.1313	15.3611	12.9015	0.839879	-0.251747	0.84771	1	14.8227	14.0152	15.3611	1.09604	0.132296	1	1
BN373_01211_as	cbpM	chaperone-modulator protein CbpM	2.84406	3.55713	2.36868	0.665895	-0.586633	0.881897	1	2.4209	2.47312	2.36868	0.957769	-0.06225	1	1	2.90673	3.55713	2.47312	0.695256	-0.524383	0.844078	1
BN373_01211_s	cbpM		0.930924	2.32731	0	0	#NAME?	0.113732	1	0.203965	0.40793	0	0	#NAME?	0.912938	1	1.17568	2.32731	0.40793	0.175279	-2.51227	0.178922	1
BN373_01221_as	cbpA	curved DNA-binding protein	2.45044	2.59557	2.35369	0.906812	-0.141124	0.992535	1	2.22338	2.09306	2.35369	1.12452	0.16931	0.997964	1	2.29407	2.59557	2.09306	0.806399	-0.310435	0.879523	1
BN373_01221_s	cbpA		11.3137	16.7891	7.66335	0.456447	-1.13148	0.133154	1	8.88393	10.1045	7.66335	0.758409	-0.398951	0.42775	1	12.7784	16.7891	10.1045	0.601848	-0.732529	0.316832	1
BN373_01231_as		integral membrane protein, TerC family	1.57913	0.884465	2.04223	2.309	1.20727	0.603706	1	1.36576	0.689291	2.04223	2.9628	1.56696	0.35172	1	0.767361	0.884465	0.689291	0.779331	-0.359692	1	1
BN373_01231_s			5.97198	9.35199	3.71864	0.397631	-1.3305	0.149733	1	3.46625	3.21386	3.71864	1.15706	0.210469	0.912693	1	5.66911	9.35199	3.21386	0.343655	-1.54097	0.0370755	1
BN373_01241_as		DSBA-like thioredoxin domain protein	0.81838	0.90374	0.761473	0.84258	-0.247115	1	1	1.53668	2.31189	0.761473	0.329372	-1.60221	0.669605	1	1.74863	0.90374	2.31189	2.55814	1.3551	0.68524	1
BN373_01241_s			10.0255	8.39884	11.11	1.3228	0.403598	0.690156	1	13.6967	16.2834	11.11	0.682291	-0.551541	0.383036	1	13.1296	8.39884	16.2834	1.93877	0.955139	0.191775	1
BN373_01251_as		putative biofilm PGA synthesis protein PgaD	4.19136	4.009	4.31292	1.07581	0.105422	1	1	2.56451	0.816104	4.31292	5.28477	2.40184	0.413393	1	2.09326	4.009	0.816104	0.203568	-2.29642	0.31928	1
BN373_01251_s			0.55185	0	0.91975	Inf	Inf	0.46632	1	0.717253	0.514755	0.91975	1.78677	0.837357	0.929407	1	0.308853	0	0.514755	Inf	Inf	0.806253	1
BN373_01261_as	pgaC	biofilm PGA synthesis N-glycosyltransferase PgaC	2.46745	3.10526	2.04223	0.657668	-0.604568	0.79786	1	2.58792	3.13361	2.04223	0.65172	-0.617676	0.855397	1	3.12227	3.10526	3.13361	1.00913	0.0131078	0.995385	1
BN373_01261_s	pgaC		1.02135	1.86356	0.459875	0.246773	-2.01875	0.441792	1	0.229938	0	0.459875	Inf	Inf	0.695615	1	0.745423	1.86356	0	0	#NAME?	0.0522186	1
BN373_01271_as	pgaB	biofilm PGA synthesis lipoprotein PgaB	4.20723	3.98973	4.35223	1.09086	0.125464	1	1	3.68531	3.01839	4.35223	1.4419	0.527975	0.5859	1	3.40693	3.98973	3.01839	0.756541	-0.402511	0.678205	1
BN373_01271_s	pgaB		5.6191	5.59067	5.63806	1.00848	0.0121756	1	1	4.69302	3.74799	5.63806	1.50429	0.589083	0.270787	1	4.48506	5.59067	3.74799	0.670399	-0.576907	0.327583	1
BN373_01281_as	pgaA	biofilm PGA synthesis protein PgaA	8.27766	8.33495	8.23946	0.988543	-0.0166238	1	1	11.1214	14.0034	8.23946	0.58839	-0.765156	0.221726	1	11.736	8.33495	14.0034	1.68008	0.748532	0.315425	1
BN373_01281_s	pgaA		0.983208	0.463752	1.32951	2.86686	1.51947	0.699176	1	1.14796	0.966411	1.32951	1.37572	0.460188	1	1	0.765348	0.463752	0.966411	2.0839	1.05928	0.800546	1
BN373_01291_as		conserved hypothetical protein	0	0	0	NA	NA	NA	NA	0	0	0	NA	NA	NA	NA	0	0	0	NA	NA	NA	NA
BN373_01291_s			0.30348	0	0.5058	Inf	Inf	0.98305	1	0.439736	0.373672	0.5058	1.35359	0.436794	1	1	0.224203	0	0.373672	Inf	Inf	1	1
BN373_01301_as		transcriptional regulator, LuxR family	0.456884	0	0.761473	Inf	Inf	0.456272	1	0.380737	0	0.761473	Inf	Inf	0.229853	1	0	0	0	NA	NA	NA	NA
BN373_01301_s			0	0	0	NA	NA	NA	NA	0.262112	0.524224	0	0	#NAME?	0.890889	1	0.314534	0	0.524224	Inf	Inf	0.906325	1
BN373_01311_as		conserved hypothetical protein	1.14904	1.73038	0.761473	0.440061	-1.18422	0.751927	1	0.380737	0	0.761473	Inf	Inf	0.304537	1	0.692152	1.73038	0	0	#NAME?	0.0787532	1
BN373_01311_s			0.621536	0.936055	0.411856	0.439992	-1.18445	0.985392	1	0.613858	0.815859	0.411856	0.504813	-0.986179	0.957995	1	0.863937	0.936055	0.815859	0.871594	-0.198272	1	1
BN373_01321_as		conserved hypothetical protein	1.32207	2.16298	0.761473	0.352049	-1.50615	0.618191	1	0.519954	0.278435	0.761473	2.73483	1.45145	0.598547	1	1.03225	2.16298	0.278435	0.128728	-2.9576	0.119139	1
BN373_01321_s			0.550594	0	0.917656	Inf	Inf	0.5411	1	0.796216	0.674776	0.917656	1.35994	0.443544	1	1	0.404866	0	0.674776	Inf	Inf	0.639547	1
BN373_01331_as	unknown	IS150 putative transposase	18.9504	17.882	19.6627	1.09958	0.136948	0.953617	1	19.0133	18.364	19.6627	1.07072	0.0985808	0.787082	1	18.1712	17.882	18.364	1.02695	0.0383667	1	1
BN373_01331_s	unknown		2.85521	2.31876	3.21284	1.38559	0.470497	1	1	2.68913	2.16541	3.21284	1.48371	0.569209	0.71111	1	2.22675	2.31876	2.16541	0.933867	-0.0987117	0.888297	1
BN373_01341_as		conservedd hypothetical protein	3.98683	2.61485	4.90149	1.87448	0.906494	0.655278	1	3.09203	1.28257	4.90149	3.82162	1.93418	0.0374175	1	1.81548	2.61485	1.28257	0.490495	-1.02769	0.266562	1
BN373_01341_s			0.30348	0	0.5058	Inf	Inf	0.98305	1	0.2529	0	0.5058	Inf	Inf	0.643068	1	0	0	0	NA	NA	NA	NA
BN373_01351_as		conserved domain protein	6.96872	6.60457	7.21148	1.09189	0.12683	0.98042	1	7.77928	8.34707	7.21148	0.863954	-0.210973	0.672317	1	7.65007	6.60457	8.34707	1.26383	0.337804	0.596141	1
BN373_01351_s			56.6921	61.1961	53.6894	0.877333	-0.188804	0.691364	1	53.9718	54.2543	53.6894	0.989588	-0.0150996	0.882498	1	57.031	61.1961	54.2543	0.886563	-0.173704	0.788763	1
BN373_01361_as		putative transcriptional regulator, TetR family	5.78992	4.46087	6.67596	1.49656	0.581648	0.582802	1	3.96106	1.24616	6.67596	5.35722	2.42148	0.00781151	0.773813	2.53205	4.46087	1.24616	0.279354	-1.83984	0.0777938	1
BN373_01361_s			34.5279	37.0041	32.8771	0.888471	-0.170603	0.716596	1	37.78	42.683	32.8771	0.770262	-0.37658	0.304068	1	40.4114	37.0041	42.683	1.15347	0.205976	0.687713	1
BN373_01371_as	dsbD	thiol:disulfide interchange protein DsbD	4.96875	6.19125	4.15374	0.670905	-0.57582	0.679728	1	4.37218	4.59061	4.15374	0.904834	-0.144275	1	1	5.23087	6.19125	4.59061	0.741467	-0.431545	0.667418	1
BN373_01371_s	dsbD		60.8634	70.6849	54.3157	0.76842	-0.380033	0.347013	1	62.6072	70.8987	54.3157	0.766104	-0.384388	0.191256	1	70.8132	70.6849	70.8987	1.00302	0.00435526	0.965519	1
BN373_01381_as	cutA	divalent-cation tolerance protein CutA	0.813532	1.33633	0.464996	0.347964	-1.52299	0.688838	1	1.13401	1.80303	0.464996	0.257897	-1.95513	0.474473	1	1.61635	1.33633	1.80303	1.34924	0.432143	1	1
BN373_01381_s	cutA		25.8055	24.8525	26.4409	1.06391	0.0893815	0.932987	1	32.0319	37.6228	26.4409	0.702789	-0.508837	0.274781	1	32.5147	24.8525	37.6228	1.51385	0.598218	0.316844	1
BN373_01391_as	dcuA	anaerobic C4-dicarboxylate transporter DcuA	1.71959	1.31706	1.98794	1.50938	0.593955	0.808968	1	2.20653	2.42511	1.98794	0.819731	-0.286777	0.978831	1	1.98189	1.31706	2.42511	1.84131	0.880732	0.594452	1
BN373_01391_s	dcuA		30.7442	35.6214	27.4928	0.771805	-0.373691	0.486661	1	26.0089	24.5249	27.4928	1.12101	0.164802	0.823155	1	28.9635	35.6214	24.5249	0.68849	-0.538493	0.301174	1
BN373_01401_as	aspA	aspartate ammonia-lyase	13.1282	12.4789	13.561	1.08672	0.119974	0.995623	1	11.3899	9.21878	13.561	1.47102	0.556815	0.498281	1	10.5228	12.4789	9.21878	0.73875	-0.436841	0.639916	1
BN373_01401_s	aspA		109.123	128.186	96.4138	0.752139	-0.410929	0.321922	1	100.677	104.939	96.4138	0.918757	-0.122245	0.605866	1	114.238	128.186	104.939	0.818649	-0.288684	0.504099	1
BN373_01411_as	fxsA	suppressor of F exclusion of phage T7	5.28288	6.1527	4.703	0.764379	-0.38764	0.743238	1	4.60179	4.50059	4.703	1.04497	0.0634666	0.795456	1	5.16144	6.1527	4.50059	0.731482	-0.451107	0.417539	1
BN373_01411_s	fxsA		14.8418	21.6062	10.3322	0.478206	-1.0643	0.202594	1	17.6138	24.8954	10.3322	0.415025	-1.26873	0.0919036	1	23.5797	21.6062	24.8954	1.15223	0.204435	0.767459	1
BN373_01421_as		amino acid permease family protein	11.9049	23.1888	4.3822	0.188979	-2.4037	0.0103647	1	10.0705	15.7588	4.3822	0.278079	-1.84643	0.0267248	1	18.7308	23.1888	15.7588	0.679586	-0.557271	0.447206	1
BN373_01421_s			16.2922	24.2605	10.98	0.452587	-1.14373	0.166214	1	14.9118	18.8436	10.98	0.582689	-0.779202	0.247895	1	21.0104	24.2605	18.8436	0.776722	-0.36453	0.387744	1
BN373_01431_as	unknown	conserved hypothetical protein	0.278998	0	0.464996	Inf	Inf	0.992582	1	0.395719	0.326441	0.464996	1.42444	0.510395	1	1	0.195865	0	0.326441	Inf	Inf	0.837487	1
BN373_01431_s	unknown		0.188921	0.472303	0	0	#NAME?	0.985152	1	0.0752761	0.150552	0	0	#NAME?	1	1	0.279252	0.472303	0.150552	0.318762	-1.64945	1	1
BN373_01441_as	groS	chaperonin GroS	50.8231	53.704	48.9025	0.910594	-0.13512	0.732892	1	52.5945	56.2865	48.9025	0.868815	-0.20288	0.627846	1	55.2535	53.704	56.2865	1.04809	0.0677597	1	1
BN373_01441_s	groS		570.989	590.617	557.904	0.944612	-0.0822057	0.770588	1	672.453	787.002	557.904	0.708898	-0.496351	0.137434	1	708.448	590.617	787.002	1.33251	0.414145	0.358953	1
BN373_01451_as	groL	chaperonin GroL	76.3179	90.7744	66.6803	0.734571	-0.445026	0.432182	1	74.6859	82.6915	66.6803	0.806374	-0.31048	0.467568	1	85.9247	90.7744	82.6915	0.910956	-0.134546	0.70349	1
BN373_01451_s	groL		1127.78	1142.92	1117.68	0.977923	-0.0322071	0.847343	1	1369.44	1621.2	1117.68	0.689419	-0.536547	0.16242	1	1429.88	1142.92	1621.2	1.41847	0.50434	0.307776	1
BN373_01461_as		putative lipoprotein	20.0026	21.4477	19.0392	0.887702	-0.171852	0.802272	1	20.3852	21.7312	19.0392	0.876121	-0.190798	0.883972	1	21.6178	21.4477	21.7312	1.01322	0.018946	0.781076	1
BN373_01461_s			21.7603	16.8661	25.0231	1.48363	0.569135	0.410113	1	21.9577	18.8923	25.0231	1.32451	0.405458	0.458995	1	18.0818	16.8661	18.8923	1.12014	0.163677	0.691833	1
BN373_01471_as		conserved hypothetical protein	7.49623	12.1898	4.36721	0.358269	-1.48088	0.104704	1	8.58904	12.8109	4.36721	0.340899	-1.55258	0.0239453	1	12.5624	12.1898	12.8109	1.05095	0.0716984	1	1
BN373_01471_s			47.0436	52.8914	43.1451	0.815731	-0.293834	0.512634	1	42.1049	41.0648	43.1451	1.05066	0.0712963	0.748931	1	45.7954	52.8914	41.0648	0.776399	-0.365131	0.257491	1
BN373_01481_as		microcin H47 ABC transporter,FT permease/ATP-binding protein	25.9612	31.8793	22.0158	0.690599	-0.534079	0.437677	1	24.9737	27.9316	22.0158	0.788203	-0.34336	0.597111	1	29.5107	31.8793	27.9316	0.876169	-0.190719	0.644962	1
BN373_01481_s			12.1184	7.48844	15.2051	2.03047	1.02181	0.19115	1	12.9004	10.5958	15.2051	1.435	0.521053	0.660385	1	9.35288	7.48844	10.5958	1.41496	0.500761	0.463313	1
BN373_01491_as		microcin H47 secretion protein	5.03804	6.62385	3.98083	0.600985	-0.7346	0.686903	1	5.29884	6.61685	3.98083	0.60162	-0.733075	0.478147	1	6.61965	6.62385	6.61685	0.998944	-0.001525	0.974675	1
BN373_01491_s			6.01837	4.21652	7.2196	1.71222	0.775866	0.504425	1	4.50094	1.78227	7.2196	4.05079	2.0182	0.125682	1	2.75597	4.21652	1.78227	0.422688	-1.24234	0.372311	1
BN373_01501_as		conserved hypothetical protein	0.574518	0.86519	0.380737	0.440061	-1.18422	0.932657	1	0.535014	0.689291	0.380737	0.55236	-0.85632	1	1	0.759651	0.86519	0.689291	0.796693	-0.327904	1	1
BN373_01501_s			1.16997	0.927504	1.33161	1.43569	0.521743	1	1	1.40639	1.48117	1.33161	0.899026	-0.153565	1	1	1.2597	0.927504	1.48117	1.59694	0.675308	0.93312	1
BN373_01511_as		conserved hypothetical protein	4.03012	6.21053	2.57651	0.414861	-1.2693	0.264456	1	2.88486	3.19321	2.57651	0.80687	-0.309593	0.754161	1	4.40014	6.21053	3.19321	0.514161	-0.959708	0.387104	1
BN373_01511_s			2.23096	2.34441	2.15532	0.919343	-0.121324	1	1	1.43218	0.709034	2.15532	3.0398	1.60397	0.392893	1	1.36319	2.34441	0.709034	0.302436	-1.7253	0.374237	1
BN373_01521_as		conserved hypothetical protein	0	0	0	NA	NA	NA	NA	0	0	0	NA	NA	NA	NA	0	0	0	NA	NA	NA	NA
BN373_01521_s			0.929692	0.944605	0.91975	0.973688	-0.0384691	1	1	0.721987	0.524224	0.91975	1.7545	0.811059	0.755478	1	0.692377	0.944605	0.524224	0.554966	-0.849528	0.746238	1
BN373_01531_as		fimbrial usher family protein	13.055	12.2669	13.5804	1.10708	0.146757	0.934617	1	10.5163	7.45216	13.5804	1.82234	0.865793	0.162409	1	9.37804	12.2669	7.45216	0.607503	-0.719036	0.330586	1
BN373_01531_s			4.82302	4.68882	4.91248	1.0477	0.0672246	1	1	6.50985	8.10722	4.91248	0.605939	-0.722756	0.484949	1	6.73986	4.68882	8.10722	1.72905	0.789981	0.435657	1
BN373_01541_as		gram-negative pili assembly chaperone protein	0	0	0	NA	NA	NA	NA	0	0	0	NA	NA	NA	NA	0	0	0	NA	NA	NA	NA
BN373_01541_s			0.247114	0	0.411856	Inf	Inf	1	1	0.205928	0	0.411856	Inf	Inf	0.665167	1	0	0	0	NA	NA	NA	NA
BN373_01551_as		type 1 fimbrial protein precursor	0	0	0	NA	NA	NA	NA	0.326441	0.652883	0	0	#NAME?	0.507392	1	0.39173	0	0.652883	Inf	Inf	0.468912	1
BN373_01551_s			1.04608	0	1.74346	Inf	Inf	0.194984	1	1.02228	0.301105	1.74346	5.79023	2.53362	0.309185	1	0.180663	0	0.301105	Inf	Inf	0.930559	1
BN373_01561_as		putative transcriptional regulatory protein	3.6699	5.28751	2.59149	0.490115	-1.02881	0.401336	1	2.28467	1.97785	2.59149	1.31026	0.389848	1	1	3.30172	5.28751	1.97785	0.37406	-1.41866	0.302997	1
BN373_01561_s			0	0	0	NA	NA	NA	NA	0.40793	0.815859	0	0	#NAME?	0.396842	1	0.489516	0	0.815859	Inf	Inf	0.410712	1
BN373_01571_as		KamA family protein	6.88438	6.6624	7.03237	1.05553	0.0779692	0.967283	1	6.48557	5.93878	7.03237	1.18414	0.243845	0.737579	1	6.22823	6.6624	5.93878	0.891387	-0.165876	0.891226	1
BN373_01571_s			53.5207	55.6739	52.0853	0.935543	-0.096124	0.875288	1	49.9437	47.8021	52.0853	1.0896	0.123801	0.479587	1	50.9508	55.6739	47.8021	0.85861	-0.219925	0.349712	1
BN373_01581_as	efp	translation elongation factor P	11.2617	5.75866	14.9304	2.59269	1.37445	0.0691713	1	14.7076	14.4847	14.9304	1.03077	0.0437226	0.912424	1	10.9943	5.75866	14.4847	2.51529	1.33073	0.101463	1
BN373_01581_s	efp		158.969	111.235	190.792	1.71523	0.778398	0.109246	1	184.428	178.064	190.792	1.07148	0.0996059	0.61198	1	151.332	111.235	178.064	1.6008	0.678792	0.25876	1
BN373_01591_as	ecnA	entericidin A	0.868936	0.90374	0.845733	0.935814	-0.0957058	1	1	1.19377	1.5418	0.845733	0.548535	-0.866344	0.766882	1	1.28658	0.90374	1.5418	1.70602	0.770639	0.860948	1
BN373_01591_s	ecnA		20.3329	22.0272	19.2034	0.871805	-0.197923	0.678944	1	18.3992	17.5951	19.2034	1.09141	0.126194	0.755772	1	19.3679	22.0272	17.5951	0.798787	-0.324116	0.385056	1
BN373_01601_as	ecnB	entericidin B	1.81106	0.432595	2.73004	6.31085	2.65783	0.266556	1	1.72507	0.720091	2.73004	3.79124	1.92267	0.230744	1	0.605093	0.432595	0.720091	1.66458	0.735162	1	1
BN373_01601_s	ecnB		15.4981	16.4451	14.8668	0.904029	-0.14556	0.855304	1	17.2143	19.5617	14.8668	0.759996	-0.395936	0.432109	1	18.3151	16.4451	19.5617	1.18952	0.250376	0.745617	1
BN373_01611_as	sugE	quaternary ammonium compound-resistance proteinFT SugE	1.89135	1.76893	1.97296	1.11534	0.157483	1	1	1.55775	1.14255	1.97296	1.72681	0.788109	0.915018	1	1.3931	1.76893	1.14255	0.645896	-0.630626	1	1
BN373_01611_s	sugE		25.3107	28.4855	23.1941	0.81424	-0.296474	0.539688	1	21.7903	20.3866	23.1941	1.13771	0.186134	0.809551	1	23.6262	28.4855	20.3866	0.715683	-0.482608	0.333288	1
BN373_01621_as	blc_2	outer membrane lipoprotein Blc	23.8713	26.8894	21.8591	0.812926	-0.298803	0.590935	1	21.8502	21.8412	21.8591	1.00082	0.00118228	1	1	23.8605	26.8894	21.8412	0.812261	-0.299986	0.524777	1
BN373_01621_s	blc_2		5.99395	9.33489	3.76666	0.403503	-1.30935	0.15426	1	2.94688	2.1271	3.76666	1.77079	0.824397	0.787224	1	5.01022	9.33489	2.1271	0.227866	-2.13374	0.077219	1
BN373_01631_as	frdD	fumarate reductase, D subunit	10.5412	12.9115	8.96093	0.694028	-0.526934	0.71531	1	7.68889	6.41684	8.96093	1.39647	0.481786	0.371504	1	9.0147	12.9115	6.41684	0.496987	-1.00872	0.100823	1
BN373_01631_s	frdD		2.24885	0.463752	3.43891	7.4154	2.89053	0.122767	1	2.38476	1.33061	3.43891	2.58445	1.36986	0.402605	1	0.983869	0.463752	1.33061	2.86924	1.52067	0.628683	1
BN373_01641_as	frdC	fumarate reductase, cytochrome b subunit	8.89491	6.19125	10.6974	1.72782	0.78895	0.390951	1	9.80045	8.90356	10.6974	1.20147	0.2648	0.714679	1	7.81863	6.19125	8.90356	1.43809	0.52415	0.533093	1
BN373_01641_s	frdC		1.96642	0.927504	2.65902	2.86686	1.51947	0.613284	1	2.07956	1.5001	2.65902	1.77256	0.825834	0.584744	1	1.27106	0.927504	1.5001	1.61736	0.693638	0.948238	1
BN373_01651_as	frdB	fumarate reductase, iron-sulfur protein	5.24903	6.17198	4.63372	0.750768	-0.413562	0.75838	1	2.72491	0.816104	4.63372	5.67786	2.50535	0.295521	1	2.95845	6.17198	0.816104	0.132227	-2.91891	0.137191	1
BN373_01651_s	frdB		7.85294	13.0107	4.41442	0.339292	-1.5594	0.227233	1	3.13463	1.85484	4.41442	2.37995	1.25093	0.195241	1	6.31718	13.0107	1.85484	0.142562	-2.81033	0.00039425	0.0734181
BN373_01661_as	frdA	fumarate reductase, flavoprotein subunit	4.42692	6.2298	3.22501	0.517674	-0.949885	0.461876	1	2.77425	2.32349	3.22501	1.388	0.473006	0.945301	1	3.88602	6.2298	2.32349	0.372964	-1.42289	0.292083	1
BN373_01661_s	frdA		13.8365	27.4896	4.73443	0.172226	-2.53762	0.00137505	0.347781	2.96942	1.20442	4.73443	3.93089	1.97485	0.428304	1	11.7185	27.4896	1.20442	0.0438136	-4.51248	0.0374322	1
BN373_01671_as	genX	lysyl-tRNA synthetase homolog GenX	5.72272	5.73938	5.7116	0.99516	-0.00699995	1	1	7.46961	9.22762	5.7116	0.618968	-0.692062	0.745948	1	7.83233	5.73938	9.22762	1.60777	0.685062	0.456526	1
BN373_01671_s	genX		167.326	151.624	177.794	1.1726	0.229713	0.651491	1	171.365	164.936	177.794	1.07796	0.108301	0.621714	1	159.611	151.624	164.936	1.0878	0.121412	0.99319	1
BN373_01681_as		amino acid permease family protein	4.50894	7.48904	2.52221	0.336787	-1.57009	0.131535	1	4.15288	5.78354	2.52221	0.436102	-1.19726	0.235658	1	6.46574	7.48904	5.78354	0.772267	-0.372828	0.643033	1
BN373_01681_s			13.7368	19.6828	9.77275	0.496512	-1.0101	0.137136	1	12.4824	15.1921	9.77275	0.643276	-0.636489	0.209888	1	16.9884	19.6828	15.1921	0.771849	-0.37361	0.592366	1
BN373_01691_as		transporter, small conductance mechanosensitiveFT ion channel (MscS) family	10.0326	8.8061	10.8503	1.23214	0.301164	0.714786	1	10.164	9.47763	10.8503	1.14484	0.19514	0.747193	1	9.20902	8.8061	9.47763	1.07626	0.106023	0.949706	1
BN373_01691_s			114.989	122.529	109.962	0.897435	-0.156121	0.779796	1	122.534	135.107	109.962	0.813888	-0.297097	0.40034	1	130.076	122.529	135.107	1.10265	0.140976	0.73301	1
BN373_01701_as	psd	phosphatidylserine decarboxylase	4.788	5.73938	4.15374	0.723726	-0.466484	0.768029	1	5.3497	6.54565	4.15374	0.634581	-0.656124	0.698962	1	6.22314	5.73938	6.54565	1.14048	0.18964	1	1
BN373_01701_s	psd		91.8337	97.7536	87.8871	0.899068	-0.153498	0.68342	1	87.7113	87.5355	87.8871	1.00402	0.00578344	0.978343	1	91.6227	97.7536	87.5355	0.895471	-0.159282	0.698739	1
BN373_01711_as	rsgA	ribosome small subunit-dependent GTPase A	4.64748	7.05644	3.0415	0.431025	-1.21416	0.22288	1	4.67736	6.31323	3.0415	0.481767	-1.05359	0.213109	1	6.61051	7.05644	6.31323	0.894675	-0.160564	0.967444	1
BN373_01711_s	rsgA		94.4841	99.085	91.4169	0.922611	-0.116206	0.802858	1	86.4374	81.458	91.4169	1.12226	0.166405	0.451227	1	88.5088	99.085	81.458	0.822102	-0.282611	0.316515	1
BN373_01721_as	orn	oligoribonuclease	12.0228	11.0654	12.661	1.14419	0.194326	0.895514	1	10.8313	9.00156	12.661	1.40653	0.492141	0.374235	1	9.82712	11.0654	9.00156	0.813484	-0.297815	0.570066	1
BN373_01721_s	orn		27.5096	22.4995	30.8497	1.37113	0.455361	0.433923	1	25.434	20.0183	30.8497	1.54107	0.623932	0.221566	1	21.0108	22.4995	20.0183	0.889724	-0.168571	0.923259	1
BN373_01731_as		polar amino acid ABC transporter (PAAT) family,FT periplasmic amino acid-binding protein	17.7997	15.9975	19.0011	1.18776	0.248243	0.763375	1	16.4071	13.813	19.0011	1.3756	0.460059	0.377335	1	14.6868	15.9975	13.813	0.863449	-0.211816	0.729081	1
BN373_01731_s			28.1885	23.4954	31.3173	1.33291	0.41458	0.64513	1	29.8143	28.3112	31.3173	1.10618	0.145584	0.79554	1	26.3849	23.4954	28.3112	1.20497	0.268995	0.642835	1
BN373_01741_as		iron-sulfur cluster binding protein	338.606	360.273	324.162	0.899769	-0.152374	0.695045	1	346.272	368.383	324.162	0.87996	-0.18449	0.697881	1	365.139	360.273	368.383	1.02251	0.0321162	0.928127	1
BN373_01741_s			64.0655	59.8305	66.8888	1.11797	0.160883	0.774912	1	63.0716	59.2544	66.8888	1.12884	0.174843	0.462437	1	59.4848	59.8305	59.2544	0.99037	-0.0139598	0.747283	1
BN373_01751_as		YjeF family protein	17.9833	17.1989	18.5062	1.07601	0.105692	0.950453	1	14.2243	9.94248	18.5062	1.86132	0.896329	0.15939	1	12.845	17.1989	9.94248	0.578089	-0.790636	0.273147	1
BN373_01751_s			158.73	150.938	163.925	1.08604	0.119082	0.827342	1	142.752	121.58	163.925	1.34829	0.431132	0.154764	1	133.323	150.938	121.58	0.805497	-0.312049	0.333691	1
BN373_01761_as		conserved hypothetical protein TIGR00150	3.87393	5.24896	2.95724	0.563395	-0.827781	0.507854	1	2.75739	2.55754	2.95724	1.15629	0.209498	1	1	3.63411	5.24896	2.55754	0.487246	-1.03728	0.446608	1
BN373_01761_s			80.7284	81.815	80.004	0.977864	-0.0322939	0.932381	1	76.6005	73.197	80.004	1.093	0.128287	0.589368	1	76.6442	81.815	73.197	0.894665	-0.160581	0.522113	1
BN373_01771_as	amiB	N-acetylmuramoyl-L-alanine amidase	4.96601	6.64312	3.84793	0.579235	-0.78778	0.515621	1	4.79073	5.73354	3.84793	0.671126	-0.575345	0.505086	1	6.09737	6.64312	5.73354	0.863079	-0.212436	0.958514	1
BN373_01771_s	amiB		99.1406	101.145	97.8042	0.966969	-0.0484588	0.916292	1	100.083	102.362	97.8042	0.95547	-0.065717	0.960043	1	101.876	101.145	102.362	1.01203	0.0172582	0.927935	1
BN373_01781_as	mutL	DNA mismatch repair protein MutL	5.59388	4.87419	6.07366	1.24609	0.317403	0.81535	1	5.41394	4.75422	6.07366	1.27753	0.35336	0.706327	1	4.80221	4.87419	4.75422	0.975385	-0.0359565	1	1
BN373_01781_s	mutL		118.563	121.542	116.578	0.959159	-0.0601577	0.886774	1	119.884	123.191	116.578	0.94632	-0.0796001	0.837903	1	122.531	121.542	123.191	1.01357	0.0194424	1	1
BN373_01791_as	miaA	tRNA delta(2)-isopentenylpyrophosphateFT transferase	9.68423	8.43133	10.5195	1.24767	0.319233	0.783121	1	9.5561	8.59271	10.5195	1.22424	0.291881	1	1	8.52816	8.43133	8.59271	1.01914	0.0273526	0.880485	1
BN373_01791_s	miaA		212.659	219.037	208.407	0.951473	-0.0717658	0.75907	1	219.374	230.34	208.407	0.904781	-0.14436	0.426047	1	225.819	219.037	230.34	1.05161	0.0725938	0.678236	1
BN373_01801_as	hfq	RNA chaperone Hfq	7.7962	4.009	10.321	2.57446	1.36427	0.122531	1	9.40006	8.47911	10.321	1.21723	0.283599	0.720369	1	6.69107	4.009	8.47911	2.11502	1.08067	0.177749	1
BN373_01801_s	hfq		133.271	112.446	147.154	1.30866	0.388094	0.353208	1	148.485	149.817	147.154	0.982229	-0.0258689	0.811824	1	134.869	112.446	149.817	1.33234	0.413963	0.188984	1
BN373_01811_as	hflX	GTP-binding proten HflX	16.4884	18.7665	14.9697	0.797682	-0.326114	0.632646	1	18.2691	21.5684	14.9697	0.694057	-0.526873	0.305012	1	20.4477	18.7665	21.5684	1.1493	0.200759	0.900131	1
BN373_01811_s	hflX		257.802	270.896	249.073	0.919442	-0.121169	0.729053	1	274.043	299.014	249.073	0.832983	-0.263642	0.232344	1	287.767	270.896	299.014	1.1038	0.142473	0.505868	1
BN373_01821_as	hflK	HflK protein	10.4932	12.7766	8.97097	0.702143	-0.510163	0.483902	1	11.8232	14.6755	8.97097	0.611289	-0.710074	0.26644	1	13.9159	12.7766	14.6755	1.14863	0.199911	0.900612	1
BN373_01821_s	hflK		374.784	394.75	361.473	0.915702	-0.127049	0.658699	1	378.129	394.785	361.473	0.915621	-0.127177	0.458966	1	394.771	394.75	394.785	1.00009	0.000127868	0.784257	1
BN373_01831_as	hflC	HflC protein	7.71278	8.35423	7.28515	0.872031	-0.197548	0.850978	1	8.31138	9.33761	7.28515	0.780194	-0.358094	0.487625	1	8.94426	8.35423	9.33761	1.11771	0.160546	0.719526	1
BN373_01831_s	hflC		160.49	193.032	138.795	0.719023	-0.475891	0.27514	1	159.418	180.042	138.795	0.770903	-0.37538	0.227218	1	185.238	193.032	180.042	0.932702	-0.100511	0.92091	1
BN373_01841_as		conserved domain protein	1.98856	3.57641	0.929992	0.260035	-1.94322	0.372101	1	1.18789	1.44579	0.929992	0.643242	-0.636567	1	1	2.29804	3.57641	1.44579	0.404257	-1.30665	0.216993	1
BN373_01841_s			2.94132	0.944605	4.27246	4.52301	2.17728	0.398914	1	2.99311	1.71376	4.27246	2.49304	1.31791	0.209643	1	1.4061	0.944605	1.71376	1.81426	0.859378	0.998615	1
BN373_01851_as		conserved hypothetical protein	0.828003	0	1.38	Inf	Inf	0.319427	1	0.953037	0.52607	1.38	2.62323	1.39135	0.596528	1	0.315642	0	0.52607	Inf	Inf	0.847967	1
BN373_01851_s			9.09084	12.1858	7.02752	0.576697	-0.794114	0.284269	1	8.15064	9.27376	7.02752	0.757786	-0.400138	0.508874	1	10.4386	12.1858	9.27376	0.761029	-0.393976	0.56897	1
BN373_01861_as	purA	adenylosuccinate synthetase	12.6137	18.5159	8.67888	0.468725	-1.09319	0.123535	1	8.81242	8.94595	8.67888	0.970146	-0.0437258	1	1	12.7739	18.5159	8.94595	0.483149	-1.04946	0.0815528	1
BN373_01861_s	purA		216.038	224.431	210.443	0.937675	-0.0928397	0.787201	1	210.334	210.225	210.443	1.00104	0.00149652	0.994509	1	215.907	224.431	210.225	0.936703	-0.0943362	0.753184	1
BN373_01871_as	nsrR	transcriptional repressor NsrR	7.2384	7.99873	6.7315	0.841571	-0.248843	0.773446	1	6.0481	5.3647	6.7315	1.25478	0.327431	0.747012	1	6.41831	7.99873	5.3647	0.670694	-0.576274	0.435107	1
BN373_01871_s	nsrR		121.933	133.779	114.036	0.852419	-0.230365	0.537598	1	111.998	109.961	114.036	1.03705	0.0524898	1	1	119.488	133.779	109.961	0.821963	-0.282855	0.544228	1
BN373_01881_as	rnr	ribonuclease R	12.9974	14.4298	12.0424	0.834551	-0.260927	0.698071	1	12.0582	12.074	12.0424	0.99739	-0.00377031	0.989583	1	13.0163	14.4298	12.074	0.836735	-0.257157	0.713469	1
BN373_01881_s	rnr		200.009	239.442	173.72	0.72552	-0.462912	0.17278	1	183.797	193.873	173.72	0.89605	-0.15835	0.513796	1	212.101	239.442	193.873	0.809688	-0.304563	0.344385	1
BN373_01891_as		RNA methyltransferase, TrmH family, group 3	2.98514	1.29779	4.11004	3.16697	1.6631	0.635475	1	2.98634	1.86264	4.11004	2.20657	1.14181	0.670922	1	1.6367	1.29779	1.86264	1.43524	0.521294	0.825383	1
BN373_01891_s			50.784	49.0616	51.9322	1.05851	0.0820352	0.943135	1	48.8204	45.7085	51.9322	1.13616	0.184169	0.758566	1	47.0497	49.0616	45.7085	0.931654	-0.102134	0.972578	1
BN373_01901_as		acyl-CoA dehydrogenase family protein	6.50052	10.9691	3.52148	0.321037	-1.63919	0.0569006	1	4.44609	5.37069	3.52148	0.655685	-0.608925	0.385055	1	7.61004	10.9691	5.37069	0.489621	-1.03026	0.212691	1
BN373_01901_s			2.6082	5.14402	0.917656	0.178393	-2.48687	0.0920843	1	1.24314	1.56862	0.917656	0.585008	-0.773471	0.663051	1	2.99878	5.14402	1.56862	0.30494	-1.7134	0.260213	1
BN373_01911_as		conserved hypothetical protein	0.910501	0.90374	0.915008	1.01247	0.0178771	1	1	0.539114	0.163221	0.915008	5.60596	2.48696	0.656363	1	0.459428	0.90374	0.163221	0.180606	-2.46908	0.597905	1
BN373_01911_s			9.148	9.77299	8.73135	0.893416	-0.162596	0.893636	1	7.73504	6.73873	8.73135	1.2957	0.373728	0.440552	1	7.95243	9.77299	6.73873	0.689525	-0.536325	0.312978	1
BN373_01921_as		putative lipoprotein	1.30824	2.59557	0.450012	0.173377	-2.52802	0.29753	1	0.503441	0.55687	0.450012	0.808109	-0.307377	1	1	1.37235	2.59557	0.55687	0.214546	-2.22064	0.325039	1
BN373_01921_s			10.8027	13.5685	8.95887	0.660269	-0.598874	0.377095	1	9.21548	9.47209	8.95887	0.945818	-0.0803652	0.955388	1	11.1107	13.5685	9.47209	0.698093	-0.518508	0.346002	1
BN373_01931_as		phospholipase/carboxylesterase	10.324	12.4211	8.92602	0.71862	-0.4767	0.600462	1	11.5779	14.2299	8.92602	0.627274	-0.672832	0.262523	1	13.5063	12.4211	14.2299	1.14562	0.196132	0.68454	1
BN373_01931_s			13.9157	15.0196	13.1798	0.877502	-0.188525	0.815857	1	10.7368	8.29383	13.1798	1.5891	0.668214	0.41539	1	10.9841	15.0196	8.29383	0.552199	-0.856739	0.287257	1
BN373_01941_as	ulaR	transcriptional regulator UlaR	8.62522	8.46988	8.72878	1.03057	0.0434392	1	1	8.03966	7.35054	8.72878	1.1875	0.247931	0.924417	1	7.79827	8.46988	7.35054	0.867844	-0.204492	0.929663	1
BN373_01941_s	ulaR		36.8792	43.0329	32.7768	0.76167	-0.392762	0.402411	1	35.0125	37.2483	32.7768	0.879956	-0.184497	0.709146	1	39.5621	43.0329	37.2483	0.865577	-0.208265	0.498126	1
BN373_01951_as		putative L-ascorbate-6-phosphate lactonase ulaG	1.03823	2.59557	0	0	#NAME?	0.130062	1	0.507866	1.01573	0	0	#NAME?	0.330477	1	1.64767	2.59557	1.01573	0.391333	-1.35353	0.448769	1
BN373_01951_s			2.66892	3.77842	1.92926	0.510598	-0.969739	0.534532	1	2.56953	3.20981	1.92926	0.60105	-0.734443	0.46782	1	3.43725	3.77842	3.20981	0.84951	-0.235296	1	1
BN373_01961_as		hypothetical protein	0	0	0	NA	NA	NA	NA	0	0	0	NA	NA	NA	NA	0	0	0	NA	NA	NA	NA
BN373_01961_s			0	0	0	NA	NA	NA	NA	0	0	0	NA	NA	NA	NA	0	0	0	NA	NA	NA	NA
BN373_01971_as	ulaA	ascorbate-specific permease IIC component	0.278998	0	0.464996	Inf	Inf	1	1	0.676958	0.88892	0.464996	0.523103	-0.934834	1	1	0.533352	0	0.88892	Inf	Inf	0.514005	1
BN373_01971_s	ulaA		0.371002	0.927504	0	0	#NAME?	0.515997	1	0.723454	1.44691	0	0	#NAME?	0.267575	1	1.23915	0.927504	1.44691	1.56	0.641548	1	1
BN373_01981_as	ulaB	ascorbate-specific phosphotransferase enzyme IIBFT component	0	0	0	NA	NA	NA	NA	0.0816104	0.163221	0	0	#NAME?	1	1	0.0979324	0	0.163221	Inf	Inf	1	1
BN373_01981_s	ulaB		0.30348	0	0.5058	Inf	Inf	0.990741	1	0.568424	0.631049	0.5058	0.801522	-0.319186	1	1	0.37863	0	0.631049	Inf	Inf	0.87076	1
BN373_01991_as	ulaC	ascorbate-specific phosphotransferase enzyme IIAFT component	1.11676	2.2208	0.380737	0.171441	-2.54421	0.355344	1	0.271979	0.163221	0.380737	2.33265	1.22197	1	1	0.986252	2.2208	0.163221	0.0734964	-3.76618	0.123234	1
BN373_01991_s	ulaC		2.68063	3.73567	1.97727	0.529296	-0.917853	0.563896	1	1.43759	0.897896	1.97727	2.20212	1.13889	0.626025	1	2.033	3.73567	0.897896	0.240358	-2.05675	0.168321	1
BN373_02001_as	ulaD	3-dehydro-L-gulonate-6-phosphate decarboxylase	0.526824	1.31706	0	0	#NAME?	0.238632	1	0	0	0	NA	NA	NA	NA	0.526824	1.31706	0	0	#NAME?	0.107942	1
BN373_02001_s	ulaD		3.40876	5.62488	1.93135	0.343359	-1.54221	0.19581	1	1.91496	1.89857	1.93135	1.01727	0.0247	1	1	3.38909	5.62488	1.89857	0.33753	-1.56691	0.126305	1
BN373_02011_as	ulaE	L-ribulose-5-phosphate 3-epimerase	1.16446	1.76893	0.761473	0.430471	-1.21601	0.795804	1	0.906807	1.05214	0.761473	0.723737	-0.466463	1	1	1.33886	1.76893	1.05214	0.594789	-0.749549	0.671728	1
BN373_02011_s	ulaE		1.42332	2.79961	0.5058	0.180668	-2.46859	0.220774	1	1.18032	1.85484	0.5058	0.272692	-1.87466	0.411896	1	2.23275	2.79961	1.85484	0.662534	-0.593934	0.677613	1
BN373_02021_as	ulaF	L-ribulose-5-phosphate 4-epimerase	2.15103	3.53786	1.22647	0.34667	-1.52837	0.352966	1	2.16464	3.10281	1.22647	0.395277	-1.33906	0.455323	1	3.27683	3.53786	3.10281	0.877029	-0.189303	0.83106	1
BN373_02021_s	ulaF		2.02278	0.927504	2.75297	2.96815	1.56956	0.62989	1	3.2018	3.65063	2.75297	0.754108	-0.407157	0.995521	1	2.56138	0.927504	3.65063	3.93597	1.97672	0.488351	1
BN373_02031_as		transporter, major facilitator family	2.76301	0	4.60501	Inf	Inf	0.0177282	1	3.40365	2.20229	4.60501	2.09101	1.0642	0.27905	1	1.32137	0	2.20229	Inf	Inf	0.152998	1
BN373_02031_s			14.8248	18.1804	12.5878	0.692382	-0.530361	0.416651	1	10.6734	8.759	12.5878	1.43712	0.523183	0.433088	1	12.5276	18.1804	8.759	0.481783	-1.05354	0.0784542	1
BN373_02041_as		conserved hypothetical protein	0.173038	0.432595	0	0	#NAME?	0.984606	1	0.163221	0.326441	0	0	#NAME?	0.833143	1	0.368903	0.432595	0.326441	0.754612	-0.406193	1	1
BN373_02041_s			1.43359	2.82527	0.5058	0.179027	-2.48175	0.228762	1	1.33087	2.15594	0.5058	0.234607	-2.09168	0.274851	1	2.42367	2.82527	2.15594	0.763094	-0.390067	0.847988	1
BN373_02051_as	rpsF	ribosomal protein S6	52.8989	38.5717	62.4504	1.61907	0.695169	0.392676	1	56.5333	50.6162	62.4504	1.2338	0.303113	0.375687	1	45.7984	38.5717	50.6162	1.31226	0.392056	0.673016	1
BN373_02051_s	rpsF		963.372	745.884	1108.36	1.48597	0.571409	0.170605	1	1104.02	1099.68	1108.36	1.0079	0.0113516	0.824967	1	958.16	745.884	1099.68	1.47433	0.560057	0.201856	1
BN373_02061_as		primosomal replication protein N	37.4115	24.8807	45.7655	1.8394	0.879234	0.107943	1	44.4851	43.2048	45.7655	1.05927	0.0830683	0.814094	1	35.8751	24.8807	43.2048	1.73648	0.796166	0.157181	1
BN373_02061_s			813.887	590.655	962.708	1.6299	0.704783	0.0838957	1	923.659	884.609	962.708	1.08829	0.122058	0.629149	1	767.028	590.655	884.609	1.49768	0.582725	0.112456	1
BN373_02071_as	rpsR	ribosomal protein S18	29.3638	17.3338	37.3838	2.1567	1.10882	0.0558337	1	31.9472	26.5107	37.3838	1.41014	0.495839	0.192186	1	22.8399	17.3338	26.5107	1.52942	0.612984	0.304635	1
BN373_02071_s	rpsR		548.572	403.136	645.529	1.60127	0.679214	0.0880711	1	611.147	576.765	645.529	1.11922	0.162498	0.463817	1	507.313	403.136	576.765	1.4307	0.516716	0.19287	1
BN373_02081_as	rplI	ribosomal protein L9	12.3539	10.0846	13.8668	1.37505	0.459481	0.61687	1	11.1317	8.39669	13.8668	1.65146	0.723744	0.168748	1	9.07186	10.0846	8.39669	0.832624	-0.264263	0.570476	1
BN373_02081_s	rplI		293.962	271.257	309.099	1.13951	0.188408	0.68917	1	300.902	292.705	309.099	1.05601	0.0786208	0.587895	1	284.126	271.257	292.705	1.07907	0.109787	1	1
BN373_02091_as		opacity-associated family protein	31.0793	19.122	39.0509	2.0422	1.03012	0.0716134	1	31.4838	23.9167	39.0509	1.63279	0.707337	0.0640201	1	21.9988	19.122	23.9167	1.25074	0.322785	0.659667	1
BN373_02091_s			47.2259	58.9885	39.3841	0.667657	-0.582821	0.194702	1	43.2028	47.0215	39.3841	0.837577	-0.255706	0.525814	1	51.8083	58.9885	47.0215	0.797129	-0.327115	0.311093	1
BN373_02101_as	fklB	FKBP-type 22 kDa peptidyl-prolyl cis-transFT isomerase FklB	4.31786	3.97045	4.54946	1.14583	0.196392	0.926159	1	5.12311	5.69675	4.54946	0.798607	-0.324443	0.886682	1	5.00623	3.97045	5.69675	1.43479	0.520835	0.691478	1
BN373_02101_s	fklB		54.5541	33.7151	68.4468	2.03016	1.02159	0.0486958	1	57.6163	46.7858	68.4468	1.46298	0.548915	0.150339	1	41.5575	33.7151	46.7858	1.38768	0.472676	0.196871	1
BN373_02111_as	cycA	D-serine/D-alanine/glycine transporter	9.48527	7.52759	10.7904	1.43345	0.519487	0.515672	1	7.01961	3.24882	10.7904	3.32133	1.73176	0.00556231	0.681274	4.96033	7.52759	3.24882	0.431588	-1.21227	0.0765946	1
BN373_02111_s	cycA		93.7837	91.9662	94.9954	1.03294	0.0467529	1	1	81.668	68.3407	94.9954	1.39003	0.475113	0.0980504	1	77.7909	91.9662	68.3407	0.743106	-0.42836	0.190188	1
BN373_02121_as		regulator of cell morphogenesis and NO signaling	4.13544	6.68167	2.43795	0.364872	-1.45454	0.21067	1	3.36566	4.29336	2.43795	0.567843	-0.816436	0.425129	1	5.24868	6.68167	4.29336	0.642557	-0.638103	0.606839	1
BN373_02121_s			1.09594	0.463752	1.5174	3.27201	1.71018	0.573749	1	1.39719	1.27699	1.5174	1.18827	0.248859	1	1	0.951692	0.463752	1.27699	2.7536	1.46132	0.564273	1
BN373_02131_as		putative membrane protein	2.24671	3.12454	1.6615	0.531757	-0.91116	0.64971	1	1.40202	1.14255	1.6615	1.45421	0.540233	1	1	1.93534	3.12454	1.14255	0.365668	-1.45139	0.632106	1
BN373_02131_s			2.10123	3.73567	1.0116	0.270795	-1.88473	0.372353	1	0.785041	0.558482	1.0116	1.81134	0.857056	0.932591	1	1.82936	3.73567	0.558482	0.1495	-2.74178	0.0704393	1
BN373_02141_as		transcriptional regulator, AraC family	2.90751	1.74965	3.67941	2.10293	1.0724	0.48725	1	2.08454	0.489662	3.67941	7.51418	2.90961	0.221696	1	0.993659	1.74965	0.489662	0.279862	-1.83721	0.599851	1
BN373_02141_s			7.0629	10.2196	4.9584	0.485183	-1.0434	0.307618	1	6.15509	7.35177	4.9584	0.67445	-0.568217	0.434636	1	8.49892	10.2196	7.35177	0.719376	-0.475181	0.768951	1
BN373_02151_as		NmrA family protein	1.98347	1.76893	2.12649	1.20214	0.265599	1	1	2.87469	3.62289	2.12649	0.586961	-0.768664	0.72017	1	2.8813	1.76893	3.62289	2.04807	1.03426	0.574558	1
BN373_02151_s			19.1116	23.8651	15.9426	0.668028	-0.582019	0.2869	1	14.8365	13.7303	15.9426	1.16112	0.215516	0.799182	1	17.7843	23.8651	13.7303	0.575331	-0.797535	0.113423	1
BN373_02161_as		putative transcriptional regulator	3.89641	4.42232	3.5458	0.801797	-0.318692	0.91831	1	3.29469	3.04358	3.5458	1.16501	0.220342	1	1	3.59508	4.42232	3.04358	0.688232	-0.539034	0.78477	1
BN373_02161_s			5.71272	6.08863	5.46211	0.897099	-0.15666	0.9532	1	4.7432	4.0243	5.46211	1.35728	0.440719	0.477156	1	4.85003	6.08863	4.0243	0.660954	-0.597379	0.350902	1
BN373_02171_as	cpdB	2',3'-cyclic-nucleotide 2'-phosphodiesterase	20.964	27.5148	16.5969	0.603197	-0.729298	0.286761	1	17.7608	18.9248	16.5969	0.876987	-0.189372	0.599115	1	22.3608	27.5148	18.9248	0.687806	-0.539926	0.377889	1
BN373_02171_s	cpdB		34.6291	48.8031	25.1797	0.515945	-0.954711	0.0986869	1	25.2977	25.4157	25.1797	0.990716	-0.0134564	0.81944	1	34.7706	48.8031	25.4157	0.52078	-0.941254	0.231672	1
BN373_02181_as	cysQ	3'(2'),5'-bisphosphate nucleotidase	6.02946	4.48015	7.06234	1.57636	0.656599	0.640599	1	5.39661	3.73088	7.06234	1.89294	0.92063	0.542533	1	4.03059	4.48015	3.73088	0.832758	-0.264031	1	1
BN373_02181_s	cysQ		29.7761	36.5061	25.2894	0.692745	-0.529604	0.314018	1	23.4447	21.6	25.2894	1.17081	0.227504	0.451575	1	27.5624	36.5061	21.6	0.591681	-0.757108	0.0429119	1
BN373_02191_as		conserved hypothetical protein	5.33192	8.76755	3.0415	0.346904	-1.52739	0.106612	1	3.95547	4.86943	3.0415	0.624611	-0.678969	0.529685	1	6.42868	8.76755	4.86943	0.555392	-0.848421	0.248114	1
BN373_02191_s			5.79811	11.7392	1.83741	0.156519	-2.67559	0.00697207	0.820947	3.19297	4.54853	1.83741	0.403956	-1.30773	0.362287	1	7.42478	11.7392	4.54853	0.387466	-1.36786	0.0550345	1
BN373_02201_as		conserved hypothetical protein	0.180748	0.45187	0	0	#NAME?	0.980264	1	0.163221	0.326441	0	0	#NAME?	0.833143	1	0.376613	0.45187	0.326441	0.722423	-0.469083	1	1
BN373_02201_s			0.745423	1.86356	0	0	#NAME?	0.182401	1	1.44893	2.89787	0	0	#NAME?	0.110912	1	2.48414	1.86356	2.89787	1.55502	0.636932	0.96352	1
BN373_02211_as	unknown	transcriptional regulator, AraC family	1.72531	2.2208	1.39499	0.628147	-0.670826	0.943054	1	1.86205	2.3291	1.39499	0.598939	-0.73952	0.973389	1	2.28578	2.2208	2.3291	1.04877	0.0686941	1	1
BN373_02211_s	unknown		4.37706	4.67172	4.18061	0.894876	-0.16024	0.959284	1	3.02246	1.86431	4.18061	2.24245	1.16507	0.249723	1	2.98727	4.67172	1.86431	0.399062	-1.32531	0.166012	1
BN373_02221_as		glycosyl hydrolase, family 42	2.94499	4.40305	1.97296	0.448089	-1.15814	0.509532	1	1.95421	1.93545	1.97296	1.01938	0.0276897	0.978437	1	2.92249	4.40305	1.93545	0.439571	-1.18583	0.263068	1
BN373_02221_s			2.11673	3.29757	1.32951	0.40318	-1.31051	0.472812	1	1.73033	2.13115	1.32951	0.623846	-0.680738	0.858162	1	2.59772	3.29757	2.13115	0.646281	-0.629767	0.552115	1
BN373_02231_as		oligosaccharide:H+ symporter	0.346076	0.86519	0	0	#NAME?	0.467137	1	0.0816104	0.163221	0	0	#NAME?	1	1	0.444008	0.86519	0.163221	0.188653	-2.40619	0.520928	1
BN373_02231_s			0.679728	0.463752	0.823713	1.77619	0.828788	0.947678	1	0.948475	1.07324	0.823713	0.767503	-0.381755	1	1	0.829443	0.463752	1.07324	2.31425	1.21054	0.787383	1
BN373_02241_as		putative transporter	4.98998	3.49931	5.98376	1.70998	0.773982	0.518705	1	4.6729	3.36204	5.98376	1.7798	0.831715	0.422497	1	3.41695	3.49931	3.36204	0.960772	-0.0577334	1	1
BN373_02241_s			56.1671	51.139	59.5192	1.16387	0.218933	0.763056	1	60.2405	60.9618	59.5192	0.976336	-0.0345505	0.922159	1	57.0327	51.139	60.9618	1.19208	0.253484	0.607429	1
BN373_02251_as	msrA	methionine-S-sulfoxide reductase	2.25155	0.90374	3.15008	3.48561	1.80141	0.441863	1	3.91574	4.6814	3.15008	0.672894	-0.57155	0.657778	1	3.17034	0.90374	4.6814	5.18003	2.37296	0.139823	1
BN373_02251_s	msrA		38.635	53.6116	28.6505	0.534409	-0.903985	0.0877912	1	41.4754	54.3002	28.6505	0.527632	-0.922397	0.0178818	0.459395	54.0248	53.6116	54.3002	1.01284	0.0184118	0.921268	1
BN373_02261_as		outer membrane protein, OMP85 family	8.69596	5.28751	10.9682	2.07437	1.05267	0.214659	1	10.2595	9.55083	10.9682	1.14841	0.199635	0.841944	1	7.8455	5.28751	9.55083	1.8063	0.853036	0.225288	1
BN373_02261_s			91.3889	79.1607	99.5411	1.25746	0.330507	0.435272	1	101.118	102.695	99.5411	0.969287	-0.0450037	0.954323	1	93.2814	79.1607	102.695	1.2973	0.37551	0.371063	1
BN373_02271_as		conserved hypothetical protein	13.6126	9.78694	16.1631	1.65149	0.723772	0.37894	1	12.0975	8.03184	16.1631	2.01237	1.0089	0.11807	1	8.73388	9.78694	8.03184	0.820669	-0.285127	0.769261	1
BN373_02271_s			268.348	244.791	284.052	1.16039	0.214604	0.653658	1	274.466	264.88	284.052	1.07238	0.100814	0.829916	1	256.845	244.791	264.88	1.08207	0.11379	0.671976	1
BN373_02281_as		conserved hypothetical protein	2.63358	1.76893	3.21002	1.81467	0.859706	0.713571	1	2.33071	1.4514	3.21002	2.21167	1.14514	0.756353	1	1.57841	1.76893	1.4514	0.820495	-0.285434	1	1
BN373_02281_s			40.3878	28.0474	48.6147	1.7333	0.793524	0.184306	1	45.9251	43.2356	48.6147	1.12441	0.169175	0.608314	1	37.1603	28.0474	43.2356	1.54152	0.62435	0.357427	1
BN373_02291_as		conserved hypothetical protein	18.9847	14.0551	22.2711	1.58456	0.664083	0.354161	1	19.8981	17.5251	22.2711	1.27081	0.345753	0.453117	1	16.1371	14.0551	17.5251	1.24689	0.318329	0.704748	1
BN373_02291_s			7.87866	7.50554	8.12741	1.08286	0.114841	0.970406	1	9.35823	10.5891	8.12741	0.76753	-0.381705	0.59837	1	9.35565	7.50554	10.5891	1.41083	0.496546	0.509769	1
BN373_02301_as		conserved hypothetical protein	1.25372	1.31706	1.21149	0.91984	-0.120544	1	1	1.59747	1.98346	1.21149	0.610794	-0.711242	0.769212	1	1.7169	1.31706	1.98346	1.50597	0.590697	0.800943	1
BN373_02301_s			1.98384	2.34441	1.74346	0.743668	-0.42727	0.973832	1	1.45208	1.16069	1.74346	1.50209	0.586972	1	1	1.63418	2.34441	1.16069	0.495088	-1.01424	0.769651	1
BN373_02311_as		conserved hypothetical protein	7.78424	7.05644	8.26943	1.1719	0.228847	0.898246	1	9.49661	10.7238	8.26943	0.77113	-0.374955	0.563661	1	9.25685	7.05644	10.7238	1.51972	0.603802	0.424234	1
BN373_02311_s			25.9146	28.571	24.1436	0.845038	-0.242912	0.650429	1	26.8389	29.5342	24.1436	0.817481	-0.290743	0.416756	1	29.1489	28.571	29.5342	1.03371	0.0478313	0.828301	1
BN373_02321_as	ppa	inorganic diphosphatase	13.7027	11.5944	15.1083	1.30306	0.381907	0.6969	1	10.7329	6.35762	15.1083	2.3764	1.24878	0.0324197	1	8.45234	11.5944	6.35762	0.548334	-0.866872	0.205189	1
BN373_02321_s	ppa		243.07	190.378	278.197	1.46129	0.547241	0.162297	1	260.681	243.164	278.197	1.14407	0.194179	0.36346	1	222.05	190.378	243.164	1.27727	0.353062	0.439031	1
BN373_02331_as		putative sugar ABC transporter, periplasmicFT sugar-binding protein	0.616083	0.86519	0.450012	0.520131	-0.943054	0.927755	1	0.569651	0.689291	0.450012	0.652862	-0.61515	1	1	0.759651	0.86519	0.689291	0.796693	-0.327904	1	1
BN373_02331_s			1.26504	1.85501	0.871732	0.469934	-1.08947	0.680983	1	0.768519	0.665307	0.871732	1.31027	0.389864	1	1	1.14119	1.85501	0.665307	0.358655	-1.47933	0.396283	1
BN373_02341_as		putative sugar ABC transporter, ATP-bindingFT protein	2.2647	3.12454	1.69147	0.541349	-0.88537	0.651202	1	1.3536	1.01573	1.69147	1.66527	0.735753	0.839863	1	1.85926	3.12454	1.01573	0.325082	-1.62112	0.304819	1
BN373_02341_s			0.559923	1.39981	0	0	#NAME?	0.293717	1	0.376381	0.752761	0	0	#NAME?	0.524514	1	1.01158	1.39981	0.752761	0.537761	-0.894963	0.995803	1
BN373_02351_as		putative sugar ABC transporter, permease protein	1.63191	2.24007	1.22647	0.547513	-0.869036	0.74793	1	2.82432	4.42217	1.22647	0.277346	-1.85024	0.147513	1	3.54933	2.24007	4.42217	1.97412	0.981206	0.42913	1
BN373_02351_s			0.984802	0.944605	1.0116	1.07092	0.0988547	1	1	0.634488	0.257377	1.0116	3.93041	1.97468	0.502858	1	0.532269	0.944605	0.257377	0.272471	-1.87583	0.513176	1
BN373_02361_as		putative sugar ABC transporter, permease protein	20.0423	23.5636	17.6948	0.750938	-0.413235	0.520335	1	20.1887	22.6825	17.6948	0.780107	-0.358256	0.448884	1	23.035	23.5636	22.6825	0.962609	-0.0549789	0.993749	1
BN373_02361_s			2.98776	2.79106	3.1189	1.11746	0.160223	1	1	2.65184	2.18478	3.1189	1.42756	0.513548	0.554354	1	2.42729	2.79106	2.18478	0.782778	-0.353324	0.637351	1
BN373_02371_as	fbp	fructose-bisphosphatase	7.592	4.89347	9.39101	1.91909	0.940423	0.290438	1	8.4424	7.49379	9.39101	1.25317	0.325585	0.618584	1	6.45366	4.89347	7.49379	1.53139	0.614838	0.630501	1
BN373_02371_s	fbp		64.887	53.3551	72.5749	1.36022	0.443844	0.331343	1	72.8582	73.1416	72.5749	0.992252	-0.0112211	0.929603	1	65.227	53.3551	73.1416	1.37084	0.455065	0.344715	1
BN373_02381_as	mpl	UDP-N-acetylmuramate:L-alanyl-gamma-D-glutamyl-meso-diaminopimelateFT ligase	7.65493	4.89347	9.4959	1.94053	0.956447	0.289949	1	8.78488	8.07386	9.4959	1.17613	0.234047	0.73412	1	6.8017	4.89347	8.07386	1.64993	0.7224	0.41703	1
BN373_02381_s	mpl		105.996	86.2025	119.192	1.3827	0.467483	0.269818	1	117.637	116.081	119.192	1.02679	0.0381472	0.835605	1	104.13	86.2025	116.081	1.34661	0.429336	0.311317	1
BN373_02391_as		acetyltransferase, GNAT family	0.346076	0.86519	0	0	#NAME?	0.54172	1	1.13375	2.2675	0	0	#NAME?	0.134146	1	1.70658	0.86519	2.2675	2.62081	1.39001	0.677945	1
BN373_02391_s			26.3048	22.9633	28.5324	1.24252	0.313275	0.677213	1	31.0797	33.6269	28.5324	0.8485	-0.237014	0.663333	1	29.3615	22.9633	33.6269	1.46438	0.550289	0.341275	1
BN373_02401_as		conserved hypothetical protein	5.6925	4.95129	6.18664	1.2495	0.32135	0.952095	1	7.26386	8.34108	6.18664	0.741707	-0.431078	0.607675	1	6.98516	4.95129	8.34108	1.68463	0.752428	0.587283	1
BN373_02401_s			12.5794	10.3565	14.0613	1.35774	0.441203	0.864068	1	11.9251	9.78894	14.0613	1.43645	0.522508	0.577377	1	10.0159	10.3565	9.78894	0.945202	-0.081305	0.855542	1
BN373_02411_as		conserved hypothetical protein	5.06828	5.72011	4.63372	0.810076	-0.303871	0.839723	1	5.48307	6.33243	4.63372	0.731745	-0.450587	0.692705	1	6.0875	5.72011	6.33243	1.10705	0.146716	0.997622	1
BN373_02411_s			67.5829	59.495	72.9748	1.22657	0.294629	0.501666	1	74.2834	75.5919	72.9748	0.965379	-0.0508331	0.984195	1	69.1532	59.495	75.5919	1.27056	0.345462	0.454976	1
BN373_02421_as	pmbA	protein PmbA	6.74792	3.97045	8.59957	2.16589	1.11496	0.253684	1	6.03561	3.47165	8.59957	2.47709	1.30864	0.136602	1	3.67117	3.97045	3.47165	0.87437	-0.193684	1	1
BN373_02421_s	pmbA		89.6609	102.88	80.8478	0.785842	-0.347688	0.338719	1	80.0147	79.1817	80.8478	1.02104	0.0300426	0.907567	1	88.6612	102.88	79.1817	0.769647	-0.377731	0.216912	1
BN373_02431_as	cybC	soluble cytochrome b562	1.9032	2.2208	1.69147	0.761647	-0.392806	0.962869	1	2.1101	2.52873	1.69147	0.668899	-0.580139	0.982875	1	2.40556	2.2208	2.52873	1.13866	0.187334	1	1
BN373_02431_s	cybC		25.5706	22.414	27.675	1.23472	0.304183	0.587101	1	30.5117	33.3484	27.675	0.829876	-0.269033	0.73711	1	28.9746	22.414	33.3484	1.48784	0.573216	0.353316	1
BN373_02441_as		PRD domain protein	0	0	0	NA	NA	NA	NA	0.163221	0.326441	0	0	#NAME?	0.833143	1	0.195865	0	0.326441	Inf	Inf	0.837487	1
BN373_02441_s			5.24953	11.1985	1.28359	0.114622	-3.12505	0.00542181	0.741959	1.55682	1.83005	1.28359	0.701395	-0.511701	1	1	5.57741	11.1985	1.83005	0.16342	-2.61334	0.000555181	0.0979456
BN373_02451_as		conserved hypothetical protein	0	0	0	NA	NA	NA	NA	0.263035	0.52607	0	0	#NAME?	0.820673	1	0.315642	0	0.52607	Inf	Inf	0.838857	1
BN373_02451_s			4.63922	7.53119	2.71123	0.360001	-1.47393	0.410976	1	2.38017	2.04912	2.71123	1.32312	0.403946	0.807426	1	4.24195	7.53119	2.04912	0.272084	-1.87788	0.0572292	1
BN373_02461_as		conserved hypothetical protein	0.86519	2.16298	0	0	#NAME?	0.167838	1	0.244831	0.489662	0	0	#NAME?	0.660238	1	1.15899	2.16298	0.489662	0.226384	-2.14316	0.488655	1
BN373_02461_s			0.275925	0	0.459875	Inf	Inf	1	1	0.69128	0.922684	0.459875	0.49841	-1.00459	0.89686	1	0.553611	0	0.922684	Inf	Inf	0.439139	1
BN373_02471_as		inner membrane protein	2.2557	3.12454	1.67648	0.536553	-0.898207	0.645509	1	1.52473	1.37297	1.67648	1.22106	0.288132	1	1	2.0736	3.12454	1.37297	0.439416	-1.18634	0.505318	1
BN373_02471_s			8.53649	18.798	1.69544	0.0901926	-3.47085	0.00305571	0.60892	3.34579	4.99613	1.69544	0.339351	-1.55915	0.151428	1	10.5169	18.798	4.99613	0.265779	-1.9117	0.00386393	0.354847
BN373_02481_as		putative membrane protein	0.173038	0.432595	0	0	#NAME?	0.984606	1	0	0	0	NA	NA	NA	NA	0.173038	0.432595	0	0	#NAME?	0.704734	1
BN373_02481_s			3.23475	6.56948	1.0116	0.153985	-2.69914	0.128332	1	1.01087	1.01014	1.0116	1.00145	0.00208488	1	1	3.23388	6.56948	1.01014	0.153762	-2.70123	0.0595748	1
BN373_02491_as		amidohydrolase family protein	0.90374	2.25935	0	0	#NAME?	0.169496	1	0.507866	1.01573	0	0	#NAME?	0.334605	1	1.51318	2.25935	1.01573	0.449568	-1.15339	0.572452	1
BN373_02491_s			10.0842	15.0709	6.75972	0.448527	-1.15673	0.292313	1	6.14275	5.52577	6.75972	1.22331	0.290788	1	1	9.34384	15.0709	5.52577	0.366651	-1.44752	0.0913091	1
BN373_02501_as		putative pyridoxal phosphate-dependent enzyme	0	0	0	NA	NA	NA	NA	0.998526	1.99705	0	0	#NAME?	0.184897	1	1.19823	0	1.99705	Inf	Inf	0.143235	1
BN373_02501_s			6.47229	9.9098	4.18061	0.421866	-1.24514	0.222189	1	5.53089	6.88117	4.18061	0.607543	-0.71894	0.398706	1	8.09263	9.9098	6.88117	0.69438	-0.526202	0.718882	1
BN373_02511_as		conserved hypothetical protein	0.722992	1.80748	0	0	#NAME?	0.232844	1	0.720091	1.44018	0	0	#NAME?	0.277394	1	1.5871	1.80748	1.44018	0.79679	-0.327729	0.888741	1
BN373_02511_s			14.2574	12.7522	15.2608	1.19672	0.259089	1	1	15.0331	14.8054	15.2608	1.03076	0.0437108	0.911395	1	13.9841	12.7522	14.8054	1.16101	0.215379	0.921317	1
BN373_02521_as		conserved hypothetical protein	0.526824	1.31706	0	0	#NAME?	0.335675	1	0.665288	1.33058	0	0	#NAME?	0.336234	1	1.32517	1.31706	1.33058	1.01026	0.0147294	1	1
BN373_02521_s			6.34358	8.42449	4.95631	0.588321	-0.765324	0.410074	1	7.61537	10.2744	4.95631	0.482392	-1.05172	0.112382	1	9.53445	8.42449	10.2744	1.21959	0.286397	0.640345	1
BN373_02531_as		putative transcriptional regulator/PTS system,FT IIA component	2.19497	4.34523	0.761473	0.175244	-2.51257	0.27747	1	1.60289	2.44432	0.761473	0.311528	-1.68257	0.626168	1	3.20468	4.34523	2.44432	0.562529	-0.83	0.312563	1
BN373_02531_s			26.3453	35.1747	20.459	0.581638	-0.781807	0.194274	1	23.5596	26.6602	20.459	0.767398	-0.381952	0.3767	1	30.066	35.1747	26.6602	0.757935	-0.399854	0.402961	1
BN373_02541_as		bifunctional antitoxin/transcriptional repressorFT RelB	0.353786	0.884465	0	0	#NAME?	0.484725	1	0.139218	0.278435	0	0	#NAME?	1	1	0.520847	0.884465	0.278435	0.314806	-1.66746	0.612391	1
BN373_02541_s			5.77682	7.00758	4.95631	0.707278	-0.499651	0.652743	1	4.738	4.51969	4.95631	1.0966	0.133043	0.847464	1	5.51484	7.00758	4.51969	0.644971	-0.632694	0.364564	1
BN373_02551_as	nrdG	anaerobic ribonucleoside-triphosphate reductaseFT activating protein	6.57725	7.58541	5.90515	0.778487	-0.361256	0.764588	1	5.81354	5.72194	5.90515	1.03202	0.0454677	1	1	6.46733	7.58541	5.72194	0.754335	-0.406723	0.628824	1
BN373_02551_s	nrdG		1.35763	1.39981	1.32951	0.949783	-0.0743301	1	1	0.890585	0.451657	1.32951	2.94363	1.5576	0.79643	1	0.830917	1.39981	0.451657	0.322657	-1.63193	0.741905	1
BN373_02561_as	nrdD	anaerobic ribonucleoside-triphosphate reductase	4.80766	7.41194	3.07147	0.414395	-1.27092	0.236068	1	4.72414	6.37682	3.07147	0.481662	-1.05391	0.309431	1	6.79087	7.41194	6.37682	0.860344	-0.217014	0.68467	1
BN373_02561_s	nrdD		22.9944	30.6931	17.862	0.581954	-0.781024	0.233392	1	14.3754	10.8888	17.862	1.6404	0.714048	0.184053	1	18.8105	30.6931	10.8888	0.354763	-1.49507	0.016739	0.767559
BN373_02571_as		conserved hypothetical protein	1.23988	1.74965	0.900024	0.514401	-0.959035	0.833945	1	0.973278	1.04653	0.900024	0.860006	-0.217582	1	1	1.32778	1.74965	1.04653	0.598136	-0.741454	0.818791	1
BN373_02571_s			9.8011	9.35199	10.1005	1.08004	0.111081	0.987343	1	6.5312	2.9619	10.1005	3.41014	1.76983	0.138755	1	5.51794	9.35199	2.9619	0.316713	-1.65875	0.141419	1
BN373_02581_as		conserved hypothetical protein	2.41396	2.61485	2.28003	0.871955	-0.197674	0.959359	1	1.14001	0	2.28003	Inf	Inf	0.0306248	1	1.04594	2.61485	0	0	#NAME?	0.0159145	1
BN373_02581_s			1.22633	0.927504	1.42555	1.53698	0.620094	1	1	0.863327	0.301105	1.42555	4.7344	2.24318	0.50799	1	0.551664	0.927504	0.301105	0.32464	-1.62309	0.767585	1
BN373_02591_as		putative phosphotransferase protein	0	0	0	NA	NA	NA	NA	0	0	0	NA	NA	NA	NA	0	0	0	NA	NA	NA	NA
BN373_02591_s			0.745423	1.86356	0	0	#NAME?	0.139691	1	0	0	0	NA	NA	NA	NA	0.745423	1.86356	0	0	#NAME?	0.0431035	1
BN373_02601_as		putative phosphotransferase protein	5.85573	10.181	2.97223	0.291939	-1.77626	0.0662757	1	2.87729	2.78236	2.97223	1.06824	0.095237	1	1	5.74181	10.181	2.78236	0.273289	-1.8715	0.029249	1
BN373_02601_s			1.96276	1.87211	2.0232	1.08071	0.111974	1	1	3.47067	4.91815	2.0232	0.411374	-1.28148	0.51311	1	3.69973	1.87211	4.91815	2.62706	1.39345	0.261922	1
BN373_02611_s		putative phosphotransferase protein	4.48923	5.64198	3.72074	0.659474	-0.600613	0.594728	1	5.20494	6.68915	3.72074	0.556235	-0.846234	0.46525	1	6.27028	5.64198	6.68915	1.1856	0.245621	0.973171	1
BN373_02621_as	treC	alpha,alpha-phosphotrehalase	12.842	13.4404	12.4431	0.925796	-0.111234	0.827171	1	9.14032	5.83754	12.4431	2.13157	1.09191	0.443252	1	8.8787	13.4404	5.83754	0.434326	-1.20315	0.400109	1
BN373_02621_s	treC		230.423	329.186	164.58	0.499962	-1.00011	0.00614031	0.776513	153.048	141.515	164.58	1.16299	0.217833	0.670041	1	216.584	329.186	141.515	0.429895	-1.21794	0.139829	1
BN373_02631_as	treB	PTS system, trehalose-specific IIBC component	16.2435	24.8228	10.5239	0.42396	-1.238	0.0557794	1	8.34574	6.16759	10.5239	1.70632	0.770888	0.478236	1	13.6297	24.8228	6.16759	0.248464	-2.00889	0.0365886	1
BN373_02641_as	treR	trehalose operon repressor	0.88609	0.86519	0.900024	1.04026	0.0569463	1	1	1.03089	1.16175	0.900024	0.774716	-0.36826	1	1	1.04312	0.86519	1.16175	1.34276	0.425206	1	1
BN373_02641_s	treR		17.5714	18.704	16.8164	0.899081	-0.153478	0.757156	1	20.0002	23.1839	16.8164	0.725347	-0.463257	0.300031	1	21.392	18.704	23.1839	1.23952	0.309779	0.6278	1
BN373_02651_as	mgtA	magnesium-translocating P-type ATPase	17.6332	16.8434	18.1598	1.07816	0.108566	0.890965	1	19.9217	21.6836	18.1598	0.837489	-0.255857	0.68469	1	19.7475	16.8434	21.6836	1.28737	0.364424	0.577234	1
BN373_02651_s	mgtA		158.388	163.115	155.236	0.951697	-0.0714258	0.775366	1	191.092	226.948	155.236	0.684016	-0.547898	0.0714491	0.968088	201.415	163.115	226.948	1.39134	0.476472	0.314444	1
BN373_02661_as		putative endoribonuclease L-PSP	13.6534	10.2774	15.9041	1.54749	0.629929	0.478766	1	16.75	17.5959	15.9041	0.903853	-0.14584	0.91714	1	14.6685	10.2774	17.5959	1.7121	0.775768	0.369226	1
BN373_02661_s			149.348	144.787	152.389	1.0525	0.0738238	0.890973	1	145.713	139.038	152.389	1.09602	0.132279	0.771331	1	141.338	144.787	139.038	0.960292	-0.0584552	0.966986	1
BN373_02671_as	pyrI	aspartate carbamoyltransferase, regulatoryFT subunit	5.72452	5.26824	6.02871	1.14435	0.194529	0.954202	1	6.65982	7.29093	6.02871	0.826878	-0.274253	0.810101	1	6.48185	5.26824	7.29093	1.38394	0.468782	0.672982	1
BN373_02671_s	pyrI		4.50653	5.61633	3.76666	0.670663	-0.57634	0.592916	1	4.93988	6.11309	3.76666	0.616163	-0.698616	0.346376	1	5.91439	5.61633	6.11309	1.08845	0.122276	0.87609	1
BN373_02681_as	pyrB	aspartate carbamoyltransferase, catalyticFT subunit	5.97768	5.79721	6.09799	1.05188	0.0729745	1	1	7.98563	9.87328	6.09799	0.617626	-0.695196	0.427159	1	8.24285	5.79721	9.87328	1.70311	0.76817	0.429804	1
BN373_02681_s	pyrB		11.197	12.7009	10.1944	0.802657	-0.317144	0.645134	1	12.3708	14.5471	10.1944	0.70079	-0.512946	0.457754	1	13.8086	12.7009	14.5471	1.14536	0.195802	0.999084	1
BN373_02691_as		conserved hypothetical protein	0	0	0	NA	NA	NA	NA	0	0	0	NA	NA	NA	NA	0	0	0	NA	NA	NA	NA
BN373_02691_s			3.9884	3.28047	4.46035	1.35967	0.443256	0.755618	1	3.5511	2.64186	4.46035	1.68834	0.755604	0.772952	1	2.8973	3.28047	2.64186	0.80533	-0.312348	1	1
BN373_02701_as		sugar isomerase (SIS)	1.09801	0	1.83002	Inf	Inf	0.211813	1	1.27786	0.725699	1.83002	2.52173	1.33441	0.689738	1	0.435419	0	0.725699	Inf	Inf	0.689642	1
BN373_02701_s			1.72398	0.936055	2.24926	2.40292	1.26479	0.589021	1	1.42574	0.602209	2.24926	3.73502	1.90112	0.615419	1	0.735747	0.936055	0.602209	0.643348	-0.636328	1	1
BN373_02711_as		PfkB domain protein	1.25786	1.74965	0.929992	0.531529	-0.91178	0.841944	1	0.867249	0.804505	0.929992	1.15598	0.209117	1	1	1.18257	1.74965	0.804505	0.459808	-1.1209	0.510902	1
BN373_02711_s			3.88068	5.16113	3.02705	0.58651	-0.769773	0.592717	1	2.85834	2.68964	3.02705	1.12545	0.170502	0.906681	1	3.67823	5.16113	2.68964	0.521134	-0.940275	0.324759	1
BN373_02721_as		conserved hypothetical protein	0	0	0	NA	NA	NA	NA	0.320642	0.641285	0	0	#NAME?	0.820673	1	0.384771	0	0.641285	Inf	Inf	0.838857	1
BN373_02721_s			0.71196	0.472303	0.871732	1.84571	0.884172	1	1	1.43856	2.00539	0.871732	0.434694	-1.20193	0.623502	1	1.39216	0.472303	2.00539	4.24599	2.0861	0.364878	1
BN373_02731_as		metal-dependent hydrolase with the tim-barrelFT fold protein	1.41151	0.86519	1.77573	2.05241	1.03732	0.891154	1	1.79798	1.82024	1.77573	0.975546	-0.0357186	1	1	1.43822	0.86519	1.82024	2.10386	1.07304	0.753214	1
BN373_02731_s			2.73634	1.88066	3.30679	1.75831	0.814191	0.690486	1	2.35972	1.41265	3.30679	2.34084	1.22703	0.234987	1	1.59985	1.88066	1.41265	0.751146	-0.412834	0.704911	1
BN373_02741_as		mfs superfamily major facilitator transporter	3.45593	3.95118	3.12576	0.791096	-0.338076	0.819134	1	2.69383	2.26189	3.12576	1.38192	0.466676	0.848543	1	2.93761	3.95118	2.26189	0.57246	-0.804753	0.510799	1
BN373_02741_s			13.3028	15.0025	12.1696	0.811172	-0.301921	0.660884	1	8.6239	5.07817	12.1696	2.39646	1.2609	0.0376001	0.709605	9.04791	15.0025	5.07817	0.338488	-1.56283	0.0079978	0.53702
BN373_02751_as		transcriptional regulator, fadr family protein	2.39049	3.95118	1.35004	0.341679	-1.54929	0.467069	1	2.75368	4.15732	1.35004	0.324737	-1.62266	0.522212	1	4.07487	3.95118	4.15732	1.05217	0.0733717	0.981411	1
BN373_02751_s			21.4186	20.1551	22.2609	1.10448	0.143368	0.805018	1	29.0165	35.772	22.2609	0.6223	-0.684319	0.307366	1	29.5253	20.1551	35.772	1.77484	0.827687	0.181934	1
BN373_02761_as	argF	ornithine carbamoyltransferase	11.7452	14.4684	9.92968	0.686302	-0.543085	0.552494	1	9.06917	8.20866	9.92968	1.20966	0.274601	0.66298	1	10.7125	14.4684	8.20866	0.567351	-0.817686	0.197605	1
BN373_02761_s	argF		1.23192	0.944605	1.42346	1.50693	0.591614	1	1	1.49333	1.5632	1.42346	0.910602	-0.135107	1	1	1.31576	0.944605	1.5632	1.65487	0.726722	1	1
BN373_02771_as		conserved hypothetical protein	3.91275	0.86519	5.94445	6.87069	2.78045	0.185791	1	4.54202	3.1396	5.94445	1.89338	0.920964	0.520182	1	2.22983	0.86519	3.1396	3.62879	1.85949	0.352804	1
BN373_02771_s			46.5906	47.3349	46.0944	0.973793	-0.0383136	0.925098	1	48.3088	50.5233	46.0944	0.912338	-0.13236	0.742569	1	49.248	47.3349	50.5233	1.06736	0.0940462	0.910291	1
BN373_02781_as	miaE	tRNA-(MS[2]IO[6]A)-hydroxylase	9.76223	10.5943	9.20751	0.8691	-0.202406	0.941317	1	8.34404	7.48058	9.20751	1.23085	0.299661	0.673506	1	8.72607	10.5943	7.48058	0.706094	-0.502067	0.507708	1
BN373_02781_s	miaE		36.4746	39.6669	34.3464	0.865872	-0.207775	0.649551	1	35.6953	37.0441	34.3464	0.927177	-0.109083	0.837667	1	38.0932	39.6669	37.0441	0.93388	-0.0986916	0.695413	1
BN373_02791_as		acetyltransferase, GNAT family	8.58285	10.2195	7.49172	0.733078	-0.44796	0.684652	1	6.60964	5.72755	7.49172	1.30801	0.387379	0.5121	1	7.52434	10.2195	5.72755	0.560451	-0.835339	0.200423	1
BN373_02791_s			20.8562	23.848	18.8616	0.790911	-0.338414	0.593321	1	18.1132	17.3647	18.8616	1.0862	0.119296	0.710159	1	19.958	23.848	17.3647	0.728141	-0.45771	0.350482	1
BN373_02801_as	valS	valyl-tRNA synthetase	27.5593	28.5149	26.9222	0.944146	-0.0829174	0.903769	1	28.1594	29.3966	26.9222	0.915828	-0.126852	0.935977	1	29.0439	28.5149	29.3966	1.03092	0.0439344	1	1
BN373_02801_s	valS		539.599	528.644	546.901	1.03454	0.048983	0.933851	1	573.831	600.76	546.901	0.91035	-0.135508	0.63666	1	571.914	528.644	600.76	1.13642	0.184491	0.677407	1
BN373_02811_as	holC	DNA polymerase III, chi subunit	9.51068	10.2388	9.02526	0.881476	-0.182008	0.855554	1	8.72238	8.4195	9.02526	1.07195	0.100234	0.819116	1	9.14722	10.2388	8.4195	0.822313	-0.282241	0.582526	1
BN373_02811_s	holC		61.0706	60.4738	61.4684	1.01645	0.0235346	1	1	64.6548	67.8412	61.4684	0.906063	-0.142316	0.666096	1	64.8943	60.4738	67.8412	1.12183	0.165851	0.726859	1
BN373_02821_as	pepA	leucyl aminopeptidase	17.8856	13.661	20.7019	1.5154	0.599701	0.387789	1	18.8827	17.0634	20.7019	1.21323	0.278858	0.511356	1	15.7025	13.661	17.0634	1.24906	0.320843	0.847497	1
BN373_02821_s	pepA		213.761	216.254	212.099	0.980787	-0.0279883	0.898	1	222.241	232.383	212.099	0.912716	-0.131762	0.63218	1	225.931	216.254	232.383	1.07458	0.103773	0.846628	1
BN373_02831_as		putative permease	3.31414	2.24007	4.03018	1.79913	0.847296	0.532267	1	5.89959	7.76899	4.03018	0.518751	-0.946885	0.509943	1	5.55743	2.24007	7.76899	3.46819	1.79418	0.156863	1
BN373_02831_s			107.238	87.9293	120.11	1.36598	0.449938	0.248295	1	128.13	136.151	120.11	0.882179	-0.180857	0.674423	1	116.862	87.9293	136.151	1.54842	0.630795	0.171806	1
BN373_02841_as		putative permease	4.41602	7.15282	2.59149	0.362303	-1.46473	0.185087	1	4.62237	6.65326	2.59149	0.389507	-1.36028	0.118668	1	6.85308	7.15282	6.65326	0.930159	-0.104451	0.979951	1
BN373_02841_s			55.538	57.9413	53.9358	0.930869	-0.103351	0.820372	1	55.44	56.9443	53.9358	0.947166	-0.0783107	0.859297	1	57.3431	57.9413	56.9443	0.982793	-0.02504	0.929554	1
BN373_02851_as		conserved hypothetical protein	5.31277	4.85492	5.61801	1.15718	0.210611	0.947775	1	7.17618	8.73434	5.61801	0.643209	-0.636641	0.53912	1	7.18257	4.85492	8.73434	1.79907	0.847252	0.43544	1
BN373_02851_s			14.8411	13.0449	16.0386	1.22949	0.298062	0.914492	1	13.6463	11.2539	16.0386	1.42516	0.51112	0.554986	1	11.9703	13.0449	11.2539	0.862707	-0.213058	0.823896	1
BN373_02861_as		AP endonuclease, family 2	0.805822	1.31706	0.464996	0.353056	-1.50203	0.685032	1	0.413923	0.36285	0.464996	1.28151	0.357848	1	1	0.744534	1.31706	0.36285	0.2755	-1.85988	0.414344	1
BN373_02861_s			2.04579	2.36151	1.83531	0.777176	-0.363686	0.82742	1	1.32559	0.815859	1.83531	2.24955	1.16963	0.591478	1	1.43412	2.36151	0.815859	0.345482	-1.53332	0.3494	1
BN373_02871_as	mmsA	methylmalonate-semialdehyde dehydrogenaseFT (acylating)	2.92591	3.57641	2.49225	0.696857	-0.521066	0.813821	1	2.29546	2.09867	2.49225	1.18753	0.247969	0.926719	1	2.68977	3.57641	2.09867	0.58681	-0.769035	0.550283	1
BN373_02871_s	mmsA		8.95752	13.6455	5.83223	0.427411	-1.2263	0.283086	1	7.91474	9.99725	5.83223	0.583383	-0.777484	0.402956	1	11.4565	13.6455	9.99725	0.732642	-0.448819	0.794835	1
BN373_02881_as		myo-inositol catabolism protein	1.69063	2.20152	1.35004	0.613228	-0.705505	0.9279	1	1.55833	1.76662	1.35004	0.76419	-0.387997	0.99863	1	1.94058	2.20152	1.76662	0.802454	-0.317509	0.99165	1
BN373_02881_s			8.96251	15.5176	4.59247	0.295953	-1.75656	0.0519449	1	4.20719	3.82192	4.59247	1.20161	0.264973	1	1	8.50018	15.5176	3.82192	0.246296	-2.02153	0.113925	1
BN373_02891_as	unknown	conserved hypothetical protein	2.19539	0.90374	3.05649	3.38204	1.75789	0.538157	1	2.21473	1.37297	3.05649	2.22618	1.15457	0.529926	1	1.18528	0.90374	1.37297	1.51921	0.603325	0.829163	1
BN373_02891_s	unknown		0.275925	0	0.459875	Inf	Inf	1	1	0.38049	0.301105	0.459875	1.52729	0.610978	1	1	0.180663	0	0.301105	Inf	Inf	0.908348	1
BN373_02901_as	unknown	conserved hypothetical protein	2.33241	3.08599	1.83002	0.593008	-0.753877	0.638486	1	1.72531	1.62061	1.83002	1.12922	0.175321	1	1	2.20676	3.08599	1.62061	0.52515	-0.929197	0.60775	1
BN373_02901_s	unknown		0.432615	0.463752	0.411856	0.888096	-0.171212	1	1	0.392764	0.373672	0.411856	1.10219	0.140369	1	1	0.409704	0.463752	0.373672	0.805758	-0.311581	1	1
BN373_02911_as		conserved hypothetical protein	0.173038	0.432595	0	0	#NAME?	0.984606	1	0.139218	0.278435	0	0	#NAME?	1	1	0.340099	0.432595	0.278435	0.643639	-0.635676	1	1
BN373_02911_s			2.45174	2.33586	2.529	1.08268	0.114612	1	1	1.60189	0.674776	2.529	3.74791	1.90608	0.193505	1	1.33921	2.33586	0.674776	0.288877	-1.79147	0.252885	1
BN373_02921_as		transcriptional regulator, RpiR family	2.43002	3.53786	1.69147	0.478104	-1.0646	0.52832	1	1.3718	1.05214	1.69147	1.60764	0.684946	0.691848	1	2.04643	3.53786	1.05214	0.297395	-1.74955	0.157614	1
BN373_02921_s			44.4298	55.3555	37.146	0.671044	-0.575521	0.238904	1	35.201	33.256	37.146	1.11697	0.159592	0.793402	1	42.0958	55.3555	33.256	0.600771	-0.735113	0.15682	1
BN373_02931_as		kinase, pfkB family	0.456884	0	0.761473	Inf	Inf	0.533205	1	1.02202	1.28257	0.761473	0.593709	-0.752172	1	1	0.769542	0	1.28257	Inf	Inf	0.412975	1
BN373_02931_s			7.96237	8.95665	7.29951	0.814983	-0.295159	0.716581	1	5.63307	3.96662	7.29951	1.84023	0.879889	0.322424	1	5.96263	8.95665	3.96662	0.442869	-1.17505	0.19398	1
BN373_02941_as		thiamine pyrophosphate enzyme	4.11586	4.42232	3.91156	0.884502	-0.177062	1	1	3.69821	3.48486	3.91156	1.12244	0.166643	0.672508	1	3.85984	4.42232	3.48486	0.788015	-0.343705	0.664411	1
BN373_02941_s			14.0007	27.7803	4.81434	0.1733	-2.52865	0.00509	0.727649	5.96203	7.10971	4.81434	0.67715	-0.562452	0.592514	1	15.378	27.7803	7.10971	0.255926	-1.9662	0.162142	1
BN373_02951_as	idh	inositol 2-dehydrogenase	0.173038	0.432595	0	0	#NAME?	0.999713	1	1.01673	2.03346	0	0	#NAME?	0.207611	1	1.39311	0.432595	2.03346	4.70061	2.23285	0.408873	1
BN373_02951_s	idh		11.9842	20.2406	6.47999	0.320148	-1.64319	0.127465	1	10.7378	14.9956	6.47999	0.432126	-1.21048	0.181777	1	17.0936	20.2406	14.9956	0.740867	-0.432713	0.789866	1
BN373_02961_as	iolH	protein IolH	0.991418	1.33633	0.761473	0.569822	-0.811417	1	1	0.462347	0.163221	0.761473	4.6653	2.22197	0.619144	1	0.632466	1.33633	0.163221	0.122141	-3.03339	0.354652	1
BN373_02961_s	iolH		12.8172	19.7683	8.18318	0.413955	-1.27246	0.199355	1	11.0253	13.8674	8.18318	0.590103	-0.760961	0.146143	1	16.2277	19.7683	13.8674	0.701496	-0.511494	0.51239	1
BN373_02971_as	iolE	inosose dehydratase	1.6722	2.25935	1.28076	0.566871	-0.818907	0.698978	1	1.13004	0.979324	1.28076	1.3078	0.387142	1	1	1.49133	2.25935	0.979324	0.433454	-1.20605	0.830978	1
BN373_02971_s	iolE		7.94083	13.1732	4.4526	0.338005	-1.56488	0.102281	1	6.85168	9.25077	4.4526	0.481322	-1.05492	0.235032	1	10.8197	13.1732	9.25077	0.702243	-0.509957	0.703873	1
BN373_02981_as		ABC transporter, periplasmic substrate-bindingFT protein	1.49368	3.16309	0.380737	0.120369	-3.05447	0.231603	1	0.492807	0.604877	0.380737	0.629445	-0.667848	1	1	1.62816	3.16309	0.604877	0.19123	-2.38662	0.167545	1
BN373_02981_s			0.188921	0.472303	0	0	#NAME?	0.989977	1	0.847408	1.69482	0	0	#NAME?	0.241228	1	1.20581	0.472303	1.69482	3.58841	1.84335	0.475006	1
BN373_02991_as		sugar ABC transporter, ATP-binding protein	1.23988	1.74965	0.900024	0.514401	-0.959035	0.838944	1	1.80459	2.70916	0.900024	0.332215	-1.58981	0.50237	1	2.32536	1.74965	2.70916	1.5484	0.630774	0.817884	1
BN373_02991_s			1.48961	2.34441	0.91975	0.392316	-1.34991	0.661453	1	0.7754	0.631049	0.91975	1.45749	0.54349	0.733641	1	1.31639	2.34441	0.631049	0.269172	-1.8934	0.175017	1
BN373_03001_as		putative phosphodiesterase	1.70218	2.16298	1.39499	0.64494	-0.632764	0.83533	1	1.29657	1.19815	1.39499	1.16428	0.219439	0.788528	1	1.58408	2.16298	1.19815	0.553938	-0.852203	0.414193	1
BN373_03001_s			0	0	0	NA	NA	NA	NA	0.461342	0.922684	0	0	#NAME?	0.439336	1	0.553611	0	0.922684	Inf	Inf	0.407587	1
BN373_03011_as		ABC transporter, permease protein	1.71632	2.2208	1.38	0.6214	-0.686406	0.778489	1	1.27368	1.16735	1.38	1.18216	0.24143	0.948155	1	1.58873	2.2208	1.16735	0.525646	-0.927836	0.456665	1
BN373_03011_s			0.563343	1.40836	0	0	#NAME?	0.292941	1	2.26729	4.53457	0	0	#NAME?	0.0113113	0.357296	3.28409	1.40836	4.53457	3.21976	1.68695	0.194406	1
BN373_03021_as		ABC transporter, permease protein	2.31507	3.97045	1.21149	0.305125	-1.71253	0.286782	1	1.59467	1.97785	1.21149	0.612526	-0.707157	0.677967	1	2.77489	3.97045	1.97785	0.498142	-1.00537	0.563398	1
BN373_03031_as		oxidoreductase, zinc-binding dehydrogenaseFT family	0.443045	0.432595	0.450012	1.04026	0.0569463	1	1	3.56704	6.68406	0.450012	0.0673261	-3.89269	0.0047787	0.664747	4.18347	0.432595	6.68406	15.4511	3.94964	0.00772204	1
BN373_03041_as		inorganic anion transporter, sulfate permeaseFT (SulP) family	0	0	0	NA	NA	NA	NA	0.302438	0.604877	0	0	#NAME?	0.525702	1	0.362926	0	0.604877	Inf	Inf	0.543271	1
BN373_03041_s			0	0	0	NA	NA	NA	NA	0	0	0	NA	NA	NA	NA	0	0	0	NA	NA	NA	NA
BN373_03051_as		carbonate dehydratase	0	0	0	NA	NA	NA	NA	0.0816104	0.163221	0	0	#NAME?	1	1	0.0979324	0	0.163221	Inf	Inf	1	1
BN373_03051_s			0.87207	0.944605	0.823713	0.872018	-0.19757	1	1	0.540545	0.257377	0.823713	3.20041	1.67826	0.530751	1	0.532269	0.944605	0.257377	0.272471	-1.87583	0.511771	1
BN373_03061_as	unknown	putative transposase	1.88522	2.2208	1.6615	0.748153	-0.418596	0.963878	1	2.0193	2.37711	1.6615	0.698957	-0.516724	0.867768	1	2.31458	2.2208	2.37711	1.07038	0.098128	1	1
BN373_03061_s	unknown		3.75552	3.73567	3.76876	1.00886	0.0127225	1	1	5.53096	7.29316	3.76876	0.516752	-0.952455	0.205449	1	5.87016	3.73567	7.29316	1.9523	0.965177	0.245848	1
BN373_03071_as		site-specific recombinase, phage integrase familyFT protein	0.770686	1.35561	0.380737	0.28086	-1.83208	0.658735	1	0.87386	1.36698	0.380737	0.278523	-1.84413	0.823072	1	1.36243	1.35561	1.36698	1.00839	0.012054	0.895839	1
BN373_03071_s			6.85009	7.90943	6.14386	0.776776	-0.36443	0.77455	1	4.37099	2.59813	6.14386	2.36472	1.24167	0.325251	1	4.72265	7.90943	2.59813	0.328485	-1.6061	0.244614	1
BN373_03081_as		protein kinase from phage origin	1.14793	0.90374	1.31073	1.45034	0.53639	1	1	1.00001	0.689291	1.31073	1.90156	0.927184	0.765082	1	0.775071	0.90374	0.689291	0.762709	-0.390794	1	1
BN373_03081_s			29.4983	34.6511	26.063	0.752155	-0.410897	0.455193	1	23.6523	21.2416	26.063	1.22698	0.29511	0.372817	1	26.6054	34.6511	21.2416	0.613014	-0.706007	0.0699355	1
BN373_03091_as		conserved hypothetical protein	0.456884	0	0.761473	Inf	Inf	0.456272	1	0.380737	0	0.761473	Inf	Inf	0.229853	1	0	0	0	NA	NA	NA	NA
BN373_03091_s			12.749	15.8274	10.6967	0.675832	-0.565262	0.584218	1	9.38775	8.07881	10.6967	1.32404	0.404949	0.386487	1	11.1783	15.8274	8.07881	0.510431	-0.970211	0.0755986	1
BN373_03101_as		nucleoside triphosphate hydrolase	2.35887	5.32606	0.380737	0.0714855	-3.80621	0.0415686	1	0.535014	0.689291	0.380737	0.55236	-0.85632	1	1	2.544	5.32606	0.689291	0.129418	-2.94988	0.0202774	1
BN373_03101_s			59.2503	71.8111	50.8765	0.708476	-0.497209	0.444456	1	44.1424	37.4083	50.8765	1.36003	0.44364	0.142288	1	51.1694	71.8111	37.4083	0.520926	-0.940849	0.00900638	0.579863
BN373_03111_as		conserved hypothetical protein	3.26193	1.73038	4.28295	2.47515	1.30752	0.699047	1	3.0824	1.88184	4.28295	2.27594	1.18646	0.478938	1	1.82125	1.73038	1.88184	1.08753	0.121053	1	1
BN373_03111_s			24.0551	25.2564	23.2543	0.92073	-0.11915	0.955504	1	18.7355	14.2167	23.2543	1.6357	0.709911	0.10937	1	18.6326	25.2564	14.2167	0.562895	-0.829061	0.0851503	1
BN373_03121_as		conserved hypothetical protein	1.65678	2.2208	1.28076	0.576711	-0.794079	0.768055	1	1.5841	1.88745	1.28076	0.678568	-0.559434	1	1	2.02079	2.2208	1.88745	0.849895	-0.234644	0.849744	1
BN373_03121_s			14.2779	15.4577	13.4914	0.872793	-0.196289	0.818822	1	12.9699	12.4484	13.4914	1.08379	0.116081	0.633224	1	13.6521	15.4577	12.4484	0.805317	-0.312371	0.390864	1
BN373_03131_as		conserved hypothetical protein	10.4558	7.97946	12.1068	1.51724	0.601451	0.442736	1	8.91155	5.71633	12.1068	2.11793	1.08265	0.104226	1	6.62158	7.97946	5.71633	0.716381	-0.481201	0.588064	1
BN373_03131_s			95.0271	89.3718	98.7973	1.10546	0.144651	0.735314	1	89.6496	80.5019	98.7973	1.22727	0.295449	0.21477	1	84.0499	89.3718	80.5019	0.900752	-0.150798	0.4903	1
BN373_03141_as		conserved hypothetical protein	0.720762	0.45187	0.900024	1.99178	0.994056	0.926856	1	1.01549	1.13095	0.900024	0.795815	-0.329496	1	1	0.859316	0.45187	1.13095	2.50281	1.32355	0.719655	1
BN373_03141_s			27.4542	28.992	26.429	0.911594	-0.133537	0.855537	1	22.7515	19.074	26.429	1.3856	0.470513	0.303768	1	23.0412	28.992	19.074	0.657905	-0.60405	0.248705	1
BN373_03151_as		restriction modification system DNA specificityFT domain protein	2.39662	3.49931	1.6615	0.474807	-1.07459	0.502859	1	2.40896	3.15642	1.6615	0.526386	-0.925806	0.636043	1	3.29358	3.49931	3.15642	0.902013	-0.148781	0.976865	1
BN373_03151_s			29.6	37.8119	24.1254	0.638037	-0.648287	0.347352	1	25.0351	25.9448	24.1254	0.929875	-0.104891	0.825792	1	30.6916	37.8119	25.9448	0.686154	-0.543396	0.0922209	1
BN373_03161_as	unknown	type I restriction-modification systemFT methyltransferase subunit	6.34849	5.30679	7.04296	1.32716	0.408343	0.76555	1	8.56854	10.0941	7.04296	0.69773	-0.519259	0.355315	1	8.17918	5.30679	10.0941	1.90211	0.927602	0.181827	1
BN373_03161_s	unknown		125.102	118.219	129.692	1.09705	0.13363	0.741953	1	126.083	122.475	129.692	1.05892	0.0825994	0.689385	1	120.772	118.219	122.475	1.036	0.0510305	0.958799	1
BN373_03171_as		conserved hypothetical protein	2.19539	0.90374	3.05649	3.38204	1.75789	0.537968	1	2.19353	1.33058	3.05649	2.29712	1.19982	0.316451	1	1.15984	0.90374	1.33058	1.4723	0.558071	1	1
BN373_03171_s			53.0304	56.1547	50.9475	0.90727	-0.140396	0.840021	1	49.4255	47.9035	50.9475	1.06354	0.0888794	0.513954	1	51.204	56.1547	47.9035	0.853063	-0.229275	0.343346	1
BN373_03181_as		5-methylcytosine restriction system component	6.37068	3.98973	7.95797	1.99461	0.99611	0.356878	1	5.23095	2.50392	7.95797	3.1782	1.66821	0.0765222	1	3.09824	3.98973	2.50392	0.627592	-0.672102	0.679617	1
BN373_03181_s			47.8698	45.4371	49.4915	1.08923	0.12331	0.825076	1	39.9985	30.5055	49.4915	1.62238	0.698113	0.0364843	0.70021	36.4781	45.4371	30.5055	0.671378	-0.574802	0.137376	1
BN373_03191_as		5-methylcytosine-specific restriction enzyme withFT GTPase activity	7.96367	11.498	5.60741	0.487684	-1.03598	0.362569	1	6.04592	6.48443	5.60741	0.86475	-0.209645	0.86967	1	8.48988	11.498	6.48443	0.563959	-0.826337	0.283195	1
BN373_03191_s			64.7453	70.4626	60.9338	0.864767	-0.209617	0.749292	1	58.0341	55.1345	60.9338	1.10518	0.144285	0.525041	1	61.2658	70.4626	55.1345	0.782465	-0.353902	0.267774	1
BN373_03201_as		ISEc14 transposase A	0	0	0	NA	NA	NA	NA	0.36285	0.725699	0	0	#NAME?	0.635937	1	0.435419	0	0.725699	Inf	Inf	0.596478	1
BN373_03201_s			6.88756	6.06298	7.43729	1.22667	0.29475	0.861434	1	6.51037	5.58345	7.43729	1.33202	0.413619	0.575049	1	5.77526	6.06298	5.58345	0.920909	-0.118869	0.869717	1
BN373_03211_as		integrase catalytic region	1.66419	1.74965	1.60721	0.918584	-0.122516	1	1	1.95275	2.2983	1.60721	0.699302	-0.516013	0.986139	1	2.07884	1.74965	2.2983	1.31357	0.393498	1	1
BN373_03211_s			17.0856	17.2443	16.9798	0.984659	-0.0223042	0.975256	1	11.2289	5.47799	16.9798	3.09963	1.6321	0.210739	1	10.1845	17.2443	5.47799	0.317669	-1.6544	0.18054	1
BN373_03221_as		conserved hypothetical protein	3.38057	7.05644	0.929992	0.131793	-2.92365	0.0935493	1	1.81097	2.69195	0.929992	0.345472	-1.53336	0.604484	1	4.43775	7.05644	2.69195	0.381488	-1.39029	0.0857865	1
BN373_03221_s			1.79184	2.34441	1.42346	0.60717	-0.719828	0.756455	1	2.27764	3.13182	1.42346	0.454513	-1.13761	0.366745	1	2.81686	2.34441	3.13182	1.33587	0.417777	0.769911	1
BN373_03231_as		conserved hypothetical protein	0.632784	0.884465	0.464996	0.525737	-0.927586	1	1	0.232498	0	0.464996	Inf	Inf	0.768889	1	0.353786	0.884465	0	0	#NAME?	0.306277	1
BN373_03231_s			5.17011	1.88921	7.35737	3.89442	1.96141	0.499895	1	7.15827	6.95916	7.35737	1.05722	0.0802777	0.906346	1	4.93118	1.88921	6.95916	3.68363	1.88113	0.326254	1
BN373_03241_as		conserved hypothetical protein	1.75631	1.74965	1.76074	1.00634	0.0091122	1	1	1.1012	0.441656	1.76074	3.98668	1.99519	0.346269	1	0.964855	1.74965	0.441656	0.252424	-1.98608	0.333907	1
BN373_03241_s			3.55087	5.15258	2.48307	0.481909	-1.05317	0.488055	1	2.86357	3.24407	2.48307	0.76542	-0.385676	0.700979	1	4.00747	5.15258	3.24407	0.629601	-0.66749	0.740458	1
BN373_03251_as		conserved domain protein	0.228442	0	0.380737	Inf	Inf	1	1	0.553218	0.725699	0.380737	0.524648	-0.930578	1	1	0.435419	0	0.725699	Inf	Inf	0.596478	1
BN373_03251_s			1.18488	2.34441	0.411856	0.175676	-2.50901	0.322794	1	0.87597	1.34008	0.411856	0.307336	-1.70211	0.636285	1	1.74181	2.34441	1.34008	0.571608	-0.806903	0.647112	1
BN373_03261_as	unknown	conserved domain protein	4.57239	5.68156	3.83294	0.674629	-0.567835	0.639185	1	3.23464	2.63634	3.83294	1.45389	0.539915	0.835505	1	3.85443	5.68156	2.63634	0.464017	-1.10775	0.409973	1
BN373_03261_s	unknown		9.86282	11.7135	8.62903	0.736673	-0.440904	0.584221	1	9.75283	10.8766	8.62903	0.793354	-0.333963	0.497312	1	11.2114	11.7135	10.8766	0.928555	-0.106941	1	1
BN373_03271_as		conserved hypothetical protein	1.40737	0.432595	2.05722	4.75553	2.24961	0.366665	1	1.47307	0.88892	2.05722	2.31429	1.21057	0.458027	1	0.70639	0.432595	0.88892	2.05485	1.03904	1	1
BN373_03271_s			0.955654	0.463752	1.28359	2.76783	1.46876	0.690308	1	0.770483	0.257377	1.28359	4.98718	2.31823	0.310214	1	0.339927	0.463752	0.257377	0.554989	-0.849468	1	1
BN373_03281_as		putative transposase-related protein	14.669	12.7573	15.9434	1.24975	0.321639	0.649439	1	13.5302	11.1171	15.9434	1.43414	0.520184	0.224396	1	11.7731	12.7573	11.1171	0.871429	-0.198545	0.573976	1
BN373_03281_s			2.52109	2.79106	2.34111	0.838789	-0.25362	0.922635	1	2.52979	2.71848	2.34111	0.861185	-0.215604	1	1	2.74751	2.79106	2.71848	0.973993	-0.038016	0.787739	1
BN373_03301_as		conserved hypothetical protein	5.60134	2.65339	7.56664	2.85168	1.51181	0.139388	1	6.03661	4.50658	7.56664	1.67902	0.74762	0.328188	1	3.76531	2.65339	4.50658	1.69842	0.764194	0.501794	1
BN373_03301_s			50.7188	42.0968	56.4668	1.34136	0.423693	0.386168	1	43.0151	29.5634	56.4668	1.91002	0.93359	0.00565686	0.238626	34.5768	42.0968	29.5634	0.702273	-0.509897	0.218244	1
BN373_03311_as		putative transposase within prophage	5.23875	6.19125	4.60375	0.74359	-0.427421	0.795854	1	3.73807	2.87238	4.60375	1.60277	0.680565	0.455029	1	4.19993	6.19125	2.87238	0.463941	-1.10799	0.210846	1
BN373_03311_s			1.10835	1.39126	0.91975	0.661094	-0.597073	0.951304	1	0.792529	0.665307	0.91975	1.38245	0.467222	0.959558	1	0.955686	1.39126	0.665307	0.478206	-1.0643	0.604241	1
BN373_03321_as		transposase mutator type	1.50172	1.7882	1.31073	0.732986	-0.448143	0.998741	1	0.655364	0	1.31073	Inf	Inf	0.142423	1	0.715282	1.7882	0	0	#NAME?	0.0690877	1
BN373_03321_s			1.89159	3.28047	0.965675	0.294371	-1.76429	0.320817	1	0.558114	0.150552	0.965675	6.41422	2.68127	0.561281	1	1.40252	3.28047	0.150552	0.0458936	-4.44556	0.0272785	0.913392
BN373_03331_as		HNH endonuclease domain protein	0.456884	0	0.761473	Inf	Inf	0.456272	1	0.462347	0.163221	0.761473	4.6653	2.22197	0.578956	1	0.0979324	0	0.163221	Inf	Inf	1	1
BN373_03331_s			0.55185	0	0.91975	Inf	Inf	0.43895	1	0.588564	0.257377	0.91975	3.57355	1.83736	0.486635	1	0.154426	0	0.257377	Inf	Inf	1	1
BN373_03341_as		4-phytase	61.0754	66.7567	57.2879	0.858159	-0.220683	0.672953	1	50.8591	44.4302	57.2879	1.28939	0.36669	0.33232	1	53.3608	66.7567	44.4302	0.665554	-0.587372	0.142128	1
BN373_03341_s			17.3455	14.496	19.2452	1.32762	0.408839	0.634152	1	14.8495	10.4538	19.2452	1.84097	0.880466	0.0971623	1	12.0707	14.496	10.4538	0.721151	-0.471627	0.419946	1
BN373_03351_as		outer membrane protein	8.5455	10.0653	7.53228	0.748339	-0.418236	0.567935	1	7.90688	8.28147	7.53228	0.909534	-0.1368	0.940715	1	8.99502	10.0653	8.28147	0.822772	-0.281436	0.575406	1
BN373_03351_s			4.50587	3.76132	5.00223	1.32991	0.411333	0.811617	1	5.1957	5.38917	5.00223	0.9282	-0.107492	1	1	4.73803	3.76132	5.38917	1.43279	0.518825	0.792899	1
BN373_03361_as		conserved hypothetical protein	1.65601	0	2.76001	Inf	Inf	0.0989622	1	1.62484	0.489662	2.76001	5.63656	2.49481	0.456128	1	0.293797	0	0.489662	Inf	Inf	0.644383	1
BN373_03361_s			2.11514	2.81671	1.64743	0.584875	-0.7738	0.930574	1	0.974265	0.301105	1.64743	5.47127	2.45188	0.288848	1	1.30735	2.81671	0.301105	0.106899	-3.22568	0.110193	1
BN373_03371_as		conserved hypothetical protein	0.40919	0.45187	0.380737	0.84258	-0.247115	1	1	0.190368	0	0.380737	Inf	Inf	0.71885	1	0.180748	0.45187	0	0	#NAME?	0.700774	1
BN373_03371_s			0.839268	1.40836	0.459875	0.326533	-1.6147	0.669988	1	0.75687	1.05387	0.459875	0.43637	-1.19638	0.73405	1	1.19566	1.40836	1.05387	0.748294	-0.418322	1	1
BN373_03381_as		conserved hypothetical protein	1.1906	1.73038	0.830749	0.480096	-1.05861	0.668039	1	1.99078	3.15081	0.830749	0.263662	-1.92324	0.248224	1	2.58264	1.73038	3.15081	1.82088	0.864635	0.874438	1
BN373_03381_s			13.5381	20.215	9.08681	0.449509	-1.15358	0.125258	1	11.0128	12.9388	9.08681	0.702293	-0.509856	0.586058	1	15.8492	20.215	12.9388	0.640059	-0.643722	0.352677	1
BN373_03391_as		ABC transporter periplasmic binding protein	15.396	16.8434	14.431	0.856779	-0.223006	0.702637	1	14.1924	13.9538	14.431	1.0342	0.0485188	0.915085	1	15.1096	16.8434	13.9538	0.828444	-0.271525	0.814697	1
BN373_03391_s			6.16343	8.931	4.31839	0.483528	-1.04833	0.365695	1	4.63539	4.9524	4.31839	0.871978	-0.197637	0.930712	1	6.54384	8.931	4.9524	0.554519	-0.850692	0.257525	1
BN373_03401_as		ABC transporter, permease subunit	4.47834	4.81637	4.25299	0.883027	-0.17947	0.951821	1	3.46287	2.67275	4.25299	1.59124	0.670152	0.584503	1	3.5302	4.81637	2.67275	0.55493	-0.849622	0.44341	1
BN373_03401_s			8.16642	16.4964	2.6131	0.158404	-2.65832	0.01325	0.9369	2.62748	2.64186	2.6131	0.989115	-0.0157899	1	1	8.18367	16.4964	2.64186	0.160148	-2.64253	0.04127	1
BN373_03411_as		putative binding-protein-dependent transportFT system membrane protein	1.64359	3.53786	0.380737	0.107618	-3.21601	0.106381	1	1.76577	3.15081	0.380737	0.120838	-3.04886	0.1063	1	3.30563	3.53786	3.15081	0.890599	-0.167153	0.923525	1
BN373_03411_s			4.71538	7.99494	2.529	0.316325	-1.66052	0.398629	1	2.27464	2.02028	2.529	1.25181	0.324013	1	1	4.41014	7.99494	2.02028	0.252694	-1.98453	0.232742	1
BN373_03421_as		ABC transporter-like protein	0.88609	0.86519	0.900024	1.04026	0.0569463	1	1	1.05489	1.20975	0.900024	0.743973	-0.426677	0.942332	1	1.07193	0.86519	1.20975	1.39825	0.483624	0.960321	1
BN373_03421_s			6.38206	10.3052	3.76666	0.365513	-1.45201	0.0994744	1	4.07061	4.37455	3.76666	0.86104	-0.215848	0.760522	1	6.74679	10.3052	4.37455	0.424501	-1.23616	0.112125	1
BN373_03431_as		glycerophosphoryl diester phosphodiesterase	3.22365	4.009	2.70007	0.673502	-0.570246	0.936725	1	2.36677	2.03346	2.70007	1.32782	0.409061	0.761149	1	2.82368	4.009	2.03346	0.507223	-0.979308	0.546956	1
BN373_03431_s			9.09687	8.40739	9.55652	1.13668	0.184828	0.906857	1	9.20171	8.84689	9.55652	1.08021	0.111315	0.956229	1	8.67109	8.40739	8.84689	1.05228	0.0735125	0.972217	1
BN373_03441_as		transcriptional regulatory protein	3.64574	4.4416	3.11517	0.701362	-0.51177	0.928589	1	2.82775	2.54033	3.11517	1.22629	0.294295	0.727238	1	3.30084	4.4416	2.54033	0.57194	-0.806064	0.475997	1
BN373_03441_s			36.0716	35.0636	36.7436	1.04791	0.0675197	0.87031	1	34.5709	32.3982	36.7436	1.13412	0.181578	0.567429	1	33.4644	35.0636	32.3982	0.923985	-0.114059	0.768776	1
BN373_03451_as	xynB	beta-1,4-xylosidase	15.8035	15.4878	16.0139	1.03397	0.0481978	1	1	16.3548	16.6957	16.0139	0.959162	-0.0601529	0.889041	1	16.2126	15.4878	16.6957	1.078	0.108351	0.868567	1
BN373_03451_s	xynB		6.80125	8.39884	5.73619	0.682974	-0.550097	0.597914	1	5.88768	6.03916	5.73619	0.949832	-0.0742557	0.928385	1	6.98303	8.39884	6.03916	0.719047	-0.475842	0.367625	1
BN373_03461_as	xynT	xyloside permease	3.63661	1.31706	5.18298	3.93526	1.97646	0.167197	1	3.08115	0.979324	5.18298	5.2924	2.40392	0.35169	1	1.11442	1.31706	0.979324	0.743569	-0.427462	1	1
BN373_03461_s	xynT		0.868649	0.936055	0.823713	0.879984	-0.184451	1	1	1.38029	1.93687	0.823713	0.425279	-1.23352	0.93079	1	1.53655	0.936055	1.93687	2.06919	1.04907	0.841748	1
BN373_03471_as	xylA_2	xylose isomerase	0.270007	0	0.450012	Inf	Inf	1	1	0.225006	0	0.450012	Inf	Inf	0.709182	1	0	0	0	NA	NA	NA	NA
BN373_03471_s	xylA_2		0.275925	0	0.459875	Inf	Inf	1	1	0.229938	0	0.459875	Inf	Inf	0.664825	1	0	0	0	NA	NA	NA	NA
BN373_03481_as		conserved hypothetical protein	0.278998	0	0.464996	Inf	Inf	0.992582	1	0.55314	0.641285	0.464996	0.725101	-0.463746	1	1	0.384771	0	0.641285	Inf	Inf	0.768678	1
BN373_03481_s			0	0	0	NA	NA	NA	NA	0.128689	0.257377	0	0	#NAME?	1	1	0.154426	0	0.257377	Inf	Inf	1	1
BN373_03491_as		conserved hypothetical protein	1.01488	0	1.69147	Inf	Inf	0.210336	1	1.12417	0.55687	1.69147	3.03745	1.60286	0.588924	1	0.334122	0	0.55687	Inf	Inf	0.768659	1
BN373_03491_s			0.984465	0.463752	1.33161	2.87138	1.52174	0.695661	1	0.945044	0.558482	1.33161	2.38433	1.25359	0.701685	1	0.52059	0.463752	0.558482	1.20427	0.268157	1	1
BN373_03501_as		putative lipoprotein	0.731033	0.432595	0.929992	2.1498	1.1042	0.840213	1	0.464996	0	0.929992	Inf	Inf	0.291357	1	0.173038	0.432595	0	0	#NAME?	0.761115	1
BN373_03501_s			0.563343	1.40836	0	0	#NAME?	0.256164	1	0.128689	0.257377	0	0	#NAME?	1	1	0.717769	1.40836	0.257377	0.18275	-2.45206	0.274216	1
BN373_03511_as		conserved hypothetical protein	0	0	0	NA	NA	NA	NA	0	0	0	NA	NA	NA	NA	0	0	0	NA	NA	NA	NA
BN373_03511_s			0.842688	1.41691	0.459875	0.324563	-1.62343	0.600314	1	0.305214	0.150552	0.459875	3.05459	1.61098	1	1	0.657094	1.41691	0.150552	0.106254	-3.23441	0.272051	1
BN373_03521_as		putative membrane protein	0.456884	0	0.761473	Inf	Inf	0.456272	1	0.380737	0	0.761473	Inf	Inf	0.229853	1	0	0	0	NA	NA	NA	NA
BN373_03521_s			0.868649	0.936055	0.823713	0.879984	-0.184451	1	1	0.673968	0.524224	0.823713	1.5713	0.651958	0.776567	1	0.688956	0.936055	0.524224	0.560036	-0.836409	0.834493	1
BN373_03531_as		cyclopropane-fatty-acyl-phospholipid synthaseFT family protein	1.69804	1.73038	1.67648	0.968851	-0.0456526	1	1	1.11668	0.55687	1.67648	3.01054	1.59002	0.592149	1	1.02627	1.73038	0.55687	0.32182	-1.63568	0.509655	1
BN373_03531_s			1.67512	2.80816	0.91975	0.327527	-1.61031	0.527496	1	1.24419	1.56862	0.91975	0.586344	-0.770182	0.713614	1	2.06444	2.80816	1.56862	0.558593	-0.840131	0.779877	1
BN373_03541_as		conserved hypothetical protein	0.540014	0	0.900024	Inf	Inf	0.415482	1	0.450012	0	0.900024	Inf	Inf	0.246956	1	0	0	0	NA	NA	NA	NA
BN373_03541_s			3.34307	4.22507	2.75506	0.652075	-0.616891	0.684886	1	2.24185	1.72864	2.75506	1.59377	0.672446	0.930257	1	2.72721	4.22507	1.72864	0.409139	-1.28934	0.499207	1
BN373_03551_as		amine oxidase, flavin-containing	0.540014	0	0.900024	Inf	Inf	0.51299	1	1.69617	2.49232	0.900024	0.361119	-1.46946	0.582814	1	1.49539	0	2.49232	Inf	Inf	0.0915744	1
BN373_03551_s			7.27702	10.7518	4.9605	0.461364	-1.11602	0.255692	1	6.72903	8.49757	4.9605	0.583754	-0.776567	0.254379	1	9.39926	10.7518	8.49757	0.79034	-0.339455	0.816916	1
BN373_03561_as		NAD dependent epimerase/dehydratase family	0.346076	0.86519	0	0	#NAME?	0.516125	1	0.465659	0.931318	0	0	#NAME?	0.329538	1	0.904867	0.86519	0.931318	1.07643	0.106257	1	1
BN373_03561_s			10.0374	10.6919	9.60098	0.897964	-0.15527	0.805035	1	10.2505	10.9001	9.60098	0.880819	-0.183082	0.902946	1	10.8168	10.6919	10.9001	1.01946	0.0278115	0.815381	1
BN373_03571_as		conserved hypothetical protein	0.346076	0.86519	0	0	#NAME?	0.484632	1	0.326441	0.652883	0	0	#NAME?	0.515861	1	0.737806	0.86519	0.652883	0.754612	-0.406193	1	1
BN373_03571_s			33.5536	42.5862	27.5319	0.646499	-0.629281	0.442629	1	30.4095	33.2871	27.5319	0.827106	-0.273856	0.77199	1	37.0067	42.5862	33.2871	0.78164	-0.355424	0.314973	1
BN373_03581_as		transcriptional regulator, MerR family	7.83649	10.9498	5.76095	0.526124	-0.926526	0.334401	1	8.40859	11.0562	5.76095	0.521059	-0.940481	0.151268	1	11.0137	10.9498	11.0562	1.00972	0.0139543	0.917583	1
BN373_03581_s			37.8769	41.5903	35.4012	0.85119	-0.232447	0.690103	1	34.2517	33.1023	35.4012	1.06945	0.09687	0.700147	1	36.4975	41.5903	33.1023	0.795913	-0.329317	0.324544	1
BN373_03591_as	blc_1	outer membrane lipoprotein Blc	2.03051	0.432595	3.09579	7.15633	2.83922	0.187772	1	2.21038	1.32497	3.09579	2.3365	1.22435	0.433174	1	0.968018	0.432595	1.32497	3.06284	1.61487	0.569693	1
BN373_03591_s	blc_1		4.96706	6.56948	3.89878	0.593469	-0.752756	0.570055	1	3.5277	3.15661	3.89878	1.23512	0.304647	0.921702	1	4.52176	6.56948	3.15661	0.480496	-1.0574	0.416053	1
BN373_03601_as		putative membrane protein	2.69512	0.884465	3.90222	4.41195	2.14142	0.188515	1	3.49391	3.0856	3.90222	1.26465	0.338743	0.635891	1	2.20515	0.884465	3.0856	3.48866	1.80267	0.364456	1
BN373_03601_s			2.34426	1.87211	2.65902	1.42034	0.506233	0.847698	1	1.87087	1.08271	2.65902	2.45591	1.29626	0.359016	1	1.39847	1.87211	1.08271	0.578335	-0.790023	0.710618	1
BN373_03611_as	cusA	cation efflux system protein CusA	9.25385	14.0551	6.05303	0.430666	-1.21536	0.128285	1	7.65672	9.26041	6.05303	0.653646	-0.613418	0.583651	1	11.1783	14.0551	9.26041	0.658867	-0.601941	0.210299	1
BN373_03611_s	cusA		4.16058	4.19942	4.13469	0.984586	-0.0224113	1	1	3.0768	2.01891	4.13469	2.04798	1.0342	0.624622	1	2.89111	4.19942	2.01891	0.48076	-1.05661	0.529364	1
BN373_03621_as	cusB	cation efflux system protein CusB	0.443045	0.432595	0.450012	1.04026	0.0569463	1	1	0.388227	0.326441	0.450012	1.37854	0.463139	1	1	0.368903	0.432595	0.326441	0.754612	-0.406193	1	1
BN373_03621_s	cusB		1.4772	1.41691	1.5174	1.07092	0.0988547	1	1	1.91397	2.31055	1.5174	0.656727	-0.606634	1	1	1.95309	1.41691	2.31055	1.6307	0.705488	1	1
BN373_03631_as	cusF	cation efflux system protein CusF	0	0	0	NA	NA	NA	NA	0.244831	0.489662	0	0	#NAME?	0.627775	1	0.293797	0	0.489662	Inf	Inf	0.605081	1
BN373_03631_s	cusF		0	0	0	NA	NA	NA	NA	0.0752761	0.150552	0	0	#NAME?	1	1	0.0903314	0	0.150552	Inf	Inf	1	1
BN373_03641_as	cusC	cation efflux system protein CusC	3.75496	6.1527	2.15646	0.35049	-1.51255	0.194339	1	2.45101	2.74557	2.15646	0.785434	-0.348437	0.989745	1	4.10842	6.1527	2.74557	0.446237	-1.16412	0.247034	1
BN373_03641_s	cusC		1.25389	0.927504	1.47147	1.58649	0.665838	1	1	1.96155	2.45163	1.47147	0.600203	-0.736478	0.856457	1	1.84198	0.927504	2.45163	2.64326	1.40232	0.80924	1
BN373_03651_as	cusR	transcriptional regulatory protein CusR	0.828003	0	1.38	Inf	Inf	0.328223	1	1.13446	0.88892	1.38	1.55245	0.634548	0.842655	1	0.533352	0	0.88892	Inf	Inf	0.572753	1
BN373_03651_s	cusR		9.91203	9.83285	9.96482	1.01342	0.0192345	1	1	9.65084	9.33686	9.96482	1.06726	0.093907	0.894406	1	9.53525	9.83285	9.33686	0.949558	-0.0746725	0.917321	1
BN373_03661_as	cusS	sensor kinase CusS	0.625074	0.86519	0.464996	0.53745	-0.895798	0.939826	1	1.09461	1.72422	0.464996	0.269684	-1.89066	0.592863	1	1.38061	0.86519	1.72422	1.99289	0.994859	1	1
BN373_03661_s	cusS		24.9864	25.2906	24.7836	0.979955	-0.0292124	1	1	25.4965	26.2094	24.7836	0.945602	-0.0806947	0.958491	1	25.8418	25.2906	26.2094	1.03633	0.0514823	1	1
BN373_03671_as		conserved hypothetical protein	1.44409	0.86519	1.83002	2.11516	1.08077	0.901929	1	1.5957	1.36138	1.83002	1.34424	0.426792	0.833068	1	1.1629	0.86519	1.36138	1.5735	0.653976	1	1
BN373_03671_s			6.56588	6.08008	6.88975	1.13317	0.180362	0.956127	1	8.39457	9.89939	6.88975	0.695977	-0.522888	0.560693	1	8.37167	6.08008	9.89939	1.62817	0.70325	0.46435	1
BN373_03681_as		putative GCN5-related N-acetyltransferase	2.43795	6.09488	0	0	#NAME?	0.0074363	1	1.28556	2.57113	0	0	#NAME?	0.0437723	1	3.98063	6.09488	2.57113	0.421851	-1.2452	0.222146	1
BN373_03681_s			13.9624	15.9044	12.6677	0.79649	-0.328272	0.645563	1	14.24	15.8124	12.6677	0.801125	-0.3199	0.669251	1	15.8492	15.9044	15.8124	0.994214	-0.00837151	0.879431	1
BN373_03691_as		cupin family protein	19.4925	22.8033	17.2854	0.758019	-0.399695	0.495937	1	17.0834	16.8814	17.2854	1.02393	0.0341157	0.923778	1	19.2502	22.8033	16.8814	0.740304	-0.433811	0.327651	1
BN373_03691_s			9.46489	14.917	5.83013	0.390838	-1.35536	0.108261	1	6.11675	6.40336	5.83013	0.91048	-0.135301	0.998814	1	9.80883	14.917	6.40336	0.429266	-1.22006	0.0230737	0.898679
BN373_03701_as		conserved hypothetical protein	3.36954	1.80748	4.41091	2.44037	1.2871	0.618757	1	2.91015	1.40938	4.41091	3.12968	1.64601	0.111372	1	1.56862	1.80748	1.40938	0.77975	-0.358917	0.786402	1
BN373_03701_s			37.3904	41.7528	34.4821	0.825864	-0.276023	0.533939	1	36.5873	38.6925	34.4821	0.891184	-0.166206	0.567453	1	39.9166	41.7528	38.6925	0.926705	-0.109818	0.868301	1
BN373_03711_as		ABC-2 type transporter, permease protein	76.0796	94.5328	63.7774	0.674658	-0.567771	0.203671	1	91.0354	118.293	63.7774	0.539146	-0.891253	0.0156973	1	108.789	94.5328	118.293	1.25135	0.323482	0.435214	1
BN373_03711_s			6.11187	5.16113	6.74569	1.30702	0.386281	0.735378	1	8.01175	9.27781	6.74569	0.727078	-0.459817	0.649069	1	7.63114	5.16113	9.27781	1.79763	0.846098	0.35049	1
BN373_03721_as		ABC transporter, ATP binding protein	31.7379	33.3505	30.6628	0.919411	-0.121219	0.805858	1	35.2074	39.752	30.6628	0.771354	-0.374534	0.381603	1	37.1914	33.3505	39.752	1.19194	0.253316	0.662265	1
BN373_03721_s			3.74311	4.19942	3.43891	0.818901	-0.28824	0.977808	1	3.5885	3.73808	3.43891	0.919965	-0.120349	1	1	3.92262	4.19942	3.73808	0.890143	-0.167891	0.871849	1
BN373_03731_as		auxiliary transport protein, membrane fusionFT protein (MFP) family	8.78942	7.92163	9.36795	1.18258	0.241934	0.840192	1	8.27364	7.17933	9.36795	1.30485	0.383883	0.664182	1	7.47625	7.92163	7.17933	0.906294	-0.141949	0.93002	1
BN373_03731_s			3.47436	4.69737	2.65902	0.566066	-0.820957	0.572826	1	2.69349	2.72795	2.65902	0.974735	-0.0369176	1	1	3.51572	4.69737	2.72795	0.580738	-0.78404	0.481249	1
BN373_03741_as		conserved hypothetical protein	1.20602	1.76893	0.830749	0.469633	-1.09039	0.766148	1	0.678409	0.52607	0.830749	1.57916	0.659156	0.888519	1	1.02321	1.76893	0.52607	0.297395	-1.74955	0.353809	1
BN373_03741_s			0.461426	0.463752	0.459875	0.991641	-0.0121107	1	1	0.305214	0.150552	0.459875	3.05459	1.61098	1	1	0.275832	0.463752	0.150552	0.32464	-1.62309	1	1
BN373_03751_as		tryptophanyl-tRNA synthetase	1.75648	0.90374	2.32498	2.57262	1.36324	0.621865	1	2.12741	1.92984	2.32498	1.20475	0.268735	1	1	1.5194	0.90374	1.92984	2.1354	1.0945	0.664719	1
BN373_03751_s			10.2341	15.3979	6.79162	0.441075	-1.1809	0.111893	1	7.68786	8.58409	6.79162	0.791186	-0.337911	0.777049	1	11.3096	15.3979	8.58409	0.557486	-0.842993	0.107521	1
BN373_03761_as		putative LacI-type transcriptional regulator	2.68613	0.884465	3.88723	4.39501	2.13587	0.198895	1	2.88734	1.88745	3.88723	2.05952	1.04231	0.288701	1	1.48625	0.884465	1.88745	2.134	1.09356	0.758845	1
BN373_03761_s			3.34216	4.21652	2.75925	0.654391	-0.611776	0.912951	1	2.31178	1.86431	2.75925	1.48004	0.565637	0.497347	1	2.80519	4.21652	1.86431	0.442144	-1.17741	0.249743	1
BN373_03771_as		ribose high-affinity ABC transport systemFT inner-membrane translocator	4.58174	4.42232	4.68801	1.06008	0.0841719	1	1	4.35827	4.02852	4.68801	1.16371	0.218728	0.953497	1	4.18604	4.42232	4.02852	0.91095	-0.134556	1	1
BN373_03771_s			2.21113	1.87211	2.43715	1.30182	0.38053	1	1	1.73806	1.03898	2.43715	2.34572	1.23003	0.395816	1	1.37223	1.87211	1.03898	0.554978	-0.849498	0.564211	1
BN373_03781_as		ribose high-affinity ABC transport systemFT permease component	0.542244	1.35561	0	0	#NAME?	0.338066	1	0.623081	1.24616	0	0	#NAME?	0.336254	1	1.28994	1.35561	1.24616	0.919262	-0.121451	0.957968	1
BN373_03781_s			2.05695	3.28902	1.23557	0.375665	-1.41248	0.620205	1	1.23441	1.23326	1.23557	1.00187	0.00270072	1	1	2.05556	3.28902	1.23326	0.374963	-1.41518	0.324299	1
BN373_03791_as		ribose high-affinity abc transport systemFT permease component	1.09253	1.33633	0.929992	0.695928	-0.522991	1	1	1.16969	1.40938	0.929992	0.659858	-0.599772	0.975009	1	1.38016	1.33633	1.40938	1.05466	0.0767809	1	1
BN373_03791_s			2.80114	3.76987	2.15532	0.571722	-0.806613	0.664146	1	1.46373	0.772132	2.15532	2.79139	1.48098	0.599754	1	1.97123	3.76987	0.772132	0.204817	-2.2876	0.339979	1
BN373_03801_as		NAD(P)H dehydrogenase (quinone) family	0.80296	0.86519	0.761473	0.880122	-0.184224	1	1	1.34846	1.93545	0.761473	0.393434	-1.34581	0.70175	1	1.50735	0.86519	1.93545	2.23703	1.16158	0.767065	1
BN373_03801_s			4.09771	4.66317	3.72074	0.797899	-0.325723	0.83059	1	3.1272	2.53367	3.72074	1.46852	0.554362	0.702123	1	3.38547	4.66317	2.53367	0.543335	-0.880085	0.430292	1
BN373_03811_as	unknown	transcriptional regulator, LysR family	1.05365	2.63412	0	0	#NAME?	0.102673	1	0.302438	0.604877	0	0	#NAME?	0.612636	1	1.41657	2.63412	0.604877	0.229631	-2.12261	0.249259	1
BN373_03811_s	unknown		6.91057	7.49699	6.51963	0.869633	-0.201521	0.854318	1	5.07544	3.63126	6.51963	1.79542	0.84432	0.428986	1	5.17755	7.49699	3.63126	0.484362	-1.04584	0.260805	1
BN373_03821_as	fosA	glutathione transferase, FosA	2.74772	3.08599	2.52221	0.817311	-0.291043	0.957367	1	2.61288	2.70355	2.52221	0.932927	-0.100164	1	1	2.85653	3.08599	2.70355	0.876072	-0.190879	1	1
BN373_03821_s	fosA		2.51313	4.21652	1.37753	0.326699	-1.61397	0.270328	1	1.74961	2.12168	1.37753	0.649263	-0.623125	0.853866	1	2.95962	4.21652	2.12168	0.503184	-0.990843	0.334892	1
BN373_03831_as		transcriptional regulator, GntRFT family/aminotransferase family protein	2.53334	5.19114	0.761473	0.146687	-2.76919	0.2316	1	1.19104	1.62061	0.761473	0.469868	-1.08967	0.640451	1	3.04882	5.19114	1.62061	0.312187	-1.67952	0.196562	1
BN373_03831_s			7.48222	9.35199	6.23571	0.666778	-0.584721	0.631538	1	5.87803	5.52035	6.23571	1.12958	0.175792	0.823038	1	7.05301	9.35199	5.52035	0.590286	-0.760513	0.295218	1
BN373_03841_as		conserved hypothetical protein	0.97886	1.74965	0.464996	0.265765	-1.91178	0.500098	1	0.658754	0.852512	0.464996	0.545443	-0.874501	0.893091	1	1.21137	1.74965	0.852512	0.487246	-1.03728	0.678683	1
BN373_03841_s			1.53506	0.463752	2.24926	4.85014	2.27803	0.347352	1	1.57358	0.897896	2.24926	2.50504	1.32483	0.456893	1	0.724238	0.463752	0.897896	1.93616	0.953195	1	1
BN373_03851_as		transcriptional regulator, MarR family	6.01287	4.009	7.34878	1.83307	0.87426	0.401023	1	5.99389	4.639	7.34878	1.58413	0.66369	0.445745	1	4.387	4.009	4.639	1.15715	0.21057	0.880083	1
BN373_03851_s			33.1657	34.1874	32.4845	0.950191	-0.0737107	0.940997	1	42.1451	51.8057	32.4845	0.627045	-0.673359	0.0902874	1	44.7584	34.1874	51.8057	1.51535	0.599649	0.153635	1
BN373_03861_as		auxiliary transport protein, membrane fusionFT protein (MFP) family	5.82645	3.51858	7.36502	2.09318	1.06569	0.312988	1	7.41239	7.45976	7.36502	0.9873	-0.0184401	1	1	5.88329	3.51858	7.45976	2.1201	1.08413	0.301099	1
BN373_03861_s			26.7325	34.1361	21.7968	0.638528	-0.647177	0.247064	1	35.6111	49.4253	21.7968	0.441006	-1.18113	0.0040368	0.192125	43.3096	34.1361	49.4253	1.44789	0.533953	0.262369	1
BN373_03871_as		putative membrane protein	1.91201	3.06671	1.14221	0.372454	-1.42487	0.608261	1	2.01689	2.89158	1.14221	0.395012	-1.34003	0.869711	1	2.96163	3.06671	2.89158	0.942892	-0.0848362	0.798226	1
BN373_03871_s			18.1015	20.6616	16.3947	0.793486	-0.333723	0.592833	1	24.4235	32.4523	16.3947	0.505194	-0.98509	0.0238733	0.545998	27.736	20.6616	32.4523	1.57066	0.651367	0.292483	1
BN373_03881_as		conserved hypothetical protein	7.25961	8.97957	6.11297	0.680764	-0.554773	0.506638	1	11.3944	16.6758	6.11297	0.366578	-1.44781	0.0246069	1	13.5973	8.97957	16.6758	1.85708	0.893035	0.572978	1
BN373_03881_s			1.30126	1.39981	1.23557	0.882671	-0.180052	1	1	0.693061	0.150552	1.23557	8.20691	3.03684	0.278619	1	0.650254	1.39981	0.150552	0.107552	-3.21689	0.287265	1
BN373_03891_as	hgdC	(R)-2-hydroxyglutaryl-CoA dehydratase activator	2.2209	1.76893	2.52221	1.42584	0.511814	0.850961	1	4.10088	5.67954	2.52221	0.444087	-1.17108	0.333732	1	4.1153	1.76893	5.67954	3.21072	1.6829	0.181025	1
BN373_03891_s	hgdC		2.51153	3.73567	1.69544	0.453853	-1.1397	0.526294	1	1.12696	0.558482	1.69544	3.03581	1.60208	0.423663	1	1.82936	3.73567	0.558482	0.1495	-2.74178	0.0632454	1
BN373_03901_as		putative 2-hydroxyglutaryl-CoA dehydratase,FT D-component	0.50744	0	0.845733	Inf	Inf	0.558868	1	1.4568	2.06787	0.845733	0.408987	-1.28987	0.567954	1	1.24072	0	2.06787	Inf	Inf	0.118554	1
BN373_03901_s			2.21887	2.79106	1.83741	0.658318	-0.603143	0.754135	1	3.10619	4.37498	1.83741	0.41998	-1.25161	0.334331	1	3.74141	2.79106	4.37498	1.5675	0.648463	0.746379	1
BN373_03911_as		conserved hypothetical protein	0.278998	0	0.464996	Inf	Inf	0.992582	1	0.413923	0.36285	0.464996	1.28151	0.357848	1	1	0.21771	0	0.36285	Inf	Inf	1	1
BN373_03911_s			1.30468	1.40836	1.23557	0.877312	-0.188838	1	1	1.25154	1.26752	1.23557	0.974796	-0.0368283	1	1	1.32385	1.40836	1.26752	0.899996	-0.152009	1	1
BN373_03921_as	mdtM	multidrug resistance protein MdtM	0.498449	0	0.830749	Inf	Inf	0.515512	1	0.415374	0	0.830749	Inf	Inf	0.279809	1	0	0	0	NA	NA	NA	NA
BN373_03921_s	mdtM		8.91636	11.207	7.38927	0.659344	-0.600897	0.508712	1	7.51836	7.64746	7.38927	0.966238	-0.0495488	0.853998	1	9.07128	11.207	7.64746	0.682382	-0.551348	0.523373	1
BN373_03931_as		putative membrane protein	3.1956	1.29779	4.46081	3.43725	1.78126	0.554134	1	3.44296	2.42511	4.46081	1.83942	0.879254	0.493284	1	1.97418	1.29779	2.42511	1.86866	0.902001	0.745195	1
BN373_03931_s			9.66338	13.5514	7.07135	0.521817	-0.938385	0.307311	1	7.41553	7.7597	7.07135	0.911292	-0.134014	0.738099	1	10.0764	13.5514	7.7597	0.572612	-0.804371	0.400276	1
BN373_03941_as		translocator protein, LysE family	1.28209	2.63412	0.380737	0.14454	-2.79046	0.214215	1	1.85038	3.32002	0.380737	0.114679	-3.12433	0.0778467	1	3.04566	2.63412	3.32002	1.26039	0.333873	0.734235	1
BN373_03941_s			1.29727	1.86356	0.91975	0.493545	-1.01875	0.833867	1	1.45018	1.9806	0.91975	0.464379	-1.10662	0.835572	1	1.93378	1.86356	1.9806	1.06281	0.087879	1	1
BN373_03951_as		transcriptional regulator, AraC family	0.346076	0.86519	0	0	#NAME?	0.467137	1	0	0	0	NA	NA	NA	NA	0.346076	0.86519	0	0	#NAME?	0.228509	1
BN373_03951_s			5.18808	5.60778	4.90829	0.875265	-0.192209	0.956585	1	4.48342	4.05856	4.90829	1.20937	0.274252	0.616416	1	4.67825	5.60778	4.05856	0.723738	-0.466461	0.461102	1
BN373_03961_as		conserved hypothetical protein	2.31571	3.06671	1.81503	0.591849	-0.756699	0.655555	1	1.63322	1.4514	1.81503	1.25054	0.322552	1	1	2.09752	3.06671	1.4514	0.473275	-1.07925	0.628409	1
BN373_03961_s			7.64624	5.15258	9.30868	1.80661	0.853283	0.339405	1	7.37079	5.4329	9.30868	1.71339	0.776854	0.191059	1	5.32077	5.15258	5.4329	1.0544	0.076429	1	1
BN373_03971_as		aldehyde dehydrogenase (NAD) family protein	24.8704	33.9459	18.8201	0.554416	-0.850959	0.253257	1	25.7766	32.7331	18.8201	0.574958	-0.798472	0.359522	1	33.2182	33.9459	32.7331	0.964273	-0.0524869	0.770305	1
BN373_03971_s			16.2593	15.9215	16.4845	1.03536	0.0501316	1	1	15.0218	13.5591	16.4845	1.21575	0.281849	0.65449	1	14.504	15.9215	13.5591	0.851621	-0.231717	0.693794	1
BN373_03981_as		YfaZ family protein	5.95875	4.42232	6.98303	1.57904	0.659048	0.550651	1	8.79561	10.6082	6.98303	0.658267	-0.603255	0.480961	1	8.13385	4.42232	10.6082	2.39878	1.2623	0.163564	1
BN373_03981_s			89.1523	87.1471	90.4891	1.03835	0.0542906	0.950453	1	120.455	150.421	90.4891	0.601572	-0.73319	0.0375805	0.709605	125.111	87.1471	150.421	1.72606	0.787481	0.14365	1
BN373_03991_as		CobW/P47K family protein	1.39996	0.90374	1.73077	1.91512	0.937437	0.896232	1	1.43086	1.13095	1.73077	1.53037	0.613885	0.835607	1	1.04006	0.90374	1.13095	1.25141	0.323552	1	1
BN373_03991_s			14.7251	14.9683	14.5629	0.972918	-0.0396106	0.910849	1	15.2374	15.9119	14.5629	0.915221	-0.127808	0.794812	1	15.5345	14.9683	15.9119	1.06304	0.0881973	0.941838	1
BN373_04001_as		conserved hypothetical protein	0	0	0	NA	NA	NA	NA	0	0	0	NA	NA	NA	NA	0	0	0	NA	NA	NA	NA
BN373_04001_s			6.22068	10.7261	3.21703	0.299924	-1.73733	0.102214	1	4.26682	5.31661	3.21703	0.605091	-0.724775	0.559843	1	7.48042	10.7261	5.31661	0.495668	-1.01255	0.125294	1
BN373_04011_as		carbon starvation family protein	9.70805	17.5929	4.45147	0.253026	-1.98264	0.0138653	1	7.98528	11.5191	4.45147	0.386444	-1.37167	0.117786	1	13.9486	17.5929	11.5191	0.654756	-0.61097	0.387339	1
BN373_04011_s			189.733	218.624	170.473	0.779753	-0.358912	0.503418	1	152.182	133.89	170.473	1.27323	0.34849	0.815459	1	167.784	218.624	133.89	0.612422	-0.707402	0.232961	1
BN373_04021_as		conserved hypothetical protein	0.456884	0	0.761473	Inf	Inf	0.456272	1	0.543957	0.326441	0.761473	2.33265	1.22197	0.87851	1	0.195865	0	0.326441	Inf	Inf	0.837487	1
BN373_04021_s			8.18599	6.49253	9.31496	1.43472	0.52077	0.872806	1	7.40053	5.4861	9.31496	1.69792	0.76377	0.215449	1	5.88867	6.49253	5.4861	0.844986	-0.243	0.579968	1
BN373_04031_as		ascBF operon repressor	0	0	0	NA	NA	NA	NA	0.0816104	0.163221	0	0	#NAME?	1	1	0.0979324	0	0.163221	Inf	Inf	1	1
BN373_04031_s			4.58293	4.63752	4.54654	0.980383	-0.0285827	0.876677	1	2.96518	1.38381	4.54654	3.28553	1.71612	0.126925	1	2.68529	4.63752	1.38381	0.298395	-1.74471	0.141071	1
BN373_04041_as	hpaC	4-hydroxyphenylacetate 3-monooxygenase, reductaseFT component	2.96647	3.95118	2.31	0.584635	-0.774393	0.658336	1	2.09872	1.88745	2.31	1.22387	0.291456	0.774218	1	2.71294	3.95118	1.88745	0.477692	-1.06585	0.266125	1
BN373_04041_s	hpaC		0.371002	0.927504	0	0	#NAME?	0.46747	1	0.186836	0.373672	0	0	#NAME?	1	1	0.595205	0.927504	0.373672	0.402879	-1.31158	0.606884	1
BN373_04051_as		4-hydroxyphenylacetate 3-monooxygenase, oxygenaseFT subunit	4.95351	5.30679	4.71798	0.889046	-0.169669	0.949939	1	2.88226	1.04653	4.71798	4.50821	2.17255	0.0595809	1	2.75064	5.30679	1.04653	0.197206	-2.34222	0.0391433	1
BN373_04051_s			0.371002	0.927504	0	0	#NAME?	0.46747	1	0.150552	0.301105	0	0	#NAME?	0.903706	1	0.551664	0.927504	0.301105	0.32464	-1.62309	0.767585	1
BN373_04061_as	hpaA	4-hydroxyphenylacetate catabolism regulatoryFT protein HpaA	1.49886	1.33633	1.60721	1.2027	0.266273	1	1	1.16645	0.725699	1.60721	2.2147	1.14711	0.657794	1	0.969953	1.33633	0.725699	0.543052	-0.880838	0.832879	1
BN373_04061_s	hpaA		1.29385	1.85501	0.91975	0.49582	-1.01211	0.762815	1	0.685704	0.451657	0.91975	2.03639	1.02602	1	1	1.013	1.85501	0.451657	0.24348	-2.03813	0.549017	1
BN373_04071_as		4-hydroxyphenylacetate permease	0.540014	0	0.900024	Inf	Inf	0.505521	1	1.02128	1.14255	0.900024	0.787736	-0.344216	0.868628	1	0.685527	0	1.14255	Inf	Inf	0.292586	1
BN373_04071_s			5.46526	4.21652	6.29775	1.49359	0.578785	0.663801	1	4.47454	2.65133	6.29775	2.37532	1.24812	0.293235	1	3.2774	4.21652	2.65133	0.628795	-0.669339	0.713038	1
BN373_04081_as	hpaI	2,4-dihydroxyhept-2-ene-1,7-dioic acid aldolase	0.361496	0.90374	0	0	#NAME?	0.45972	1	0.0816104	0.163221	0	0	#NAME?	1	1	0.459428	0.90374	0.163221	0.180606	-2.46908	0.511256	1
BN373_04081_s	hpaI		2.84066	0	4.73443	Inf	Inf	0.0143659	0.965152	3.55946	2.38448	4.73443	1.98552	0.989517	0.632021	1	1.43069	0	2.38448	Inf	Inf	0.0577747	1
BN373_04091_as	hpaH	2-oxo-hepta-3-ene-1,7-dioic acid hydratase	0.992999	1.80748	0.450012	0.248972	-2.00594	0.478924	1	0.766476	1.08294	0.450012	0.415546	-1.26692	0.895308	1	1.37276	1.80748	1.08294	0.599144	-0.739026	0.572335	1
BN373_04091_s	hpaH		1.47903	0.944605	1.83531	1.94294	0.958242	0.909484	1	1.47614	1.11696	1.83531	1.64313	0.716443	0.885857	1	1.04802	0.944605	1.11696	1.18247	0.241799	1	1
BN373_04101_as	hpcD	5-carboxymethyl-2-hydroxymuconate deltaFT isomerase	0	0	0	NA	NA	NA	NA	0.0816104	0.163221	0	0	#NAME?	1	1	0.0979324	0	0.163221	Inf	Inf	1	1
BN373_04101_s	hpcD		0.795881	0.472303	1.0116	2.14185	1.09885	0.896453	1	1.32639	1.64119	1.0116	0.616382	-0.698102	0.821871	1	1.17363	0.472303	1.64119	3.47486	1.79696	0.445883	1
BN373_04111_as	hpaD	3,4-dihydroxyphenylacetate 2,3-dioxygenase	0.640494	0.90374	0.464996	0.514524	-0.958689	0.922387	1	0.595348	0.725699	0.464996	0.640756	-0.642152	1	1	0.796915	0.90374	0.725699	0.802995	-0.316536	1	1
BN373_04111_s	hpaD		0.677902	0.936055	0.5058	0.540353	-0.888026	0.982839	1	1.42801	2.35022	0.5058	0.215214	-2.21616	0.212431	1	1.78455	0.936055	2.35022	2.51077	1.32813	0.418734	1
BN373_04121_as	hpaE	5-carboxymethyl-2-hydroxymuconate semialdehydeFT dehydrogenase	0.98657	1.76893	0.464996	0.262869	-1.92759	0.499334	1	0.534936	0.604877	0.464996	0.768746	-0.379422	1	1	1.0705	1.76893	0.604877	0.341945	-1.54816	0.522791	1
BN373_04121_s	hpaE		1.06099	1.41691	0.823713	0.581345	-0.782533	0.941695	1	1.61357	2.40342	0.823713	0.342725	-1.54487	0.504713	1	2.00881	1.41691	2.40342	1.69624	0.762342	0.744135	1
BN373_04131_as		4-hydroxyphenylacetate degradation bifunctionalFT isomerase/decarboxylase, C-terminal subunit	1.68292	2.18225	1.35004	0.618644	-0.692819	0.920766	1	0.814235	0.278435	1.35004	4.84866	2.27759	0.288428	1	1.03996	2.18225	0.278435	0.127591	-2.9704	0.108508	1
BN373_04131_s			2.49241	4.23362	1.33161	0.314531	-1.66872	0.280177	1	1.97434	2.61707	1.33161	0.508816	-0.974784	0.47814	1	3.26369	4.23362	2.61707	0.618163	-0.693941	0.646349	1
BN373_04141_as		4-hydroxyphenylacetate degradation bifunctionalFT isomerase/decarboxylase, N-terminal subunit	1.32366	2.63412	0.450012	0.17084	-2.54929	0.273247	1	0.388227	0.326441	0.450012	1.37854	0.463139	1	1	1.24951	2.63412	0.326441	0.123928	-3.01242	0.161017	1
BN373_04141_s			3.80553	6.13993	2.24926	0.366333	-1.44877	0.289721	1	1.83367	1.41807	2.24926	1.58615	0.665525	0.905165	1	3.30681	6.13993	1.41807	0.230958	-2.1143	0.155862	1
BN373_04151_as	hpcR	homoprotocatechuate degradative operon repressor	1.01488	0	1.69147	Inf	Inf	0.211122	1	1.14817	0.604877	1.69147	2.79638	1.48356	0.539373	1	0.362926	0	0.604877	Inf	Inf	0.610467	1
BN373_04151_s	hpcR		7.27882	10.2709	5.28406	0.514467	-0.95885	0.313377	1	5.89307	6.50209	5.28406	0.812672	-0.299255	0.703744	1	8.00963	10.2709	6.50209	0.633056	-0.659595	0.490289	1
BN373_04161_as		conserved hypothetical protein	0.80296	0.86519	0.761473	0.880122	-0.184224	1	1	0.462347	0.163221	0.761473	4.6653	2.22197	0.623678	1	0.444008	0.86519	0.163221	0.188653	-2.40619	0.603379	1
BN373_04161_s			2.83108	2.32731	3.16692	1.36076	0.444416	0.8825	1	3.70514	4.24337	3.16692	0.746322	-0.42213	0.836939	1	3.47695	2.32731	4.24337	1.82329	0.866547	0.566046	1
BN373_04171_as		amino acid permease family protein	0.574518	0.86519	0.380737	0.440061	-1.18422	0.880137	1	0.190368	0	0.380737	Inf	Inf	0.761358	1	0.346076	0.86519	0	0	#NAME?	0.268854	1
BN373_04171_s			1.97917	2.33586	1.74137	0.745493	-0.423733	0.972913	1	1.71809	1.69482	1.74137	1.02747	0.0390928	1	1	1.95123	2.33586	1.69482	0.725564	-0.462825	0.96716	1
BN373_04181_as		malate/L-lactate dehydrogenase family protein	1.22534	0	2.04223	Inf	Inf	0.143001	1	1.20254	0.36285	2.04223	5.62832	2.4927	0.183361	1	0.21771	0	0.36285	Inf	Inf	1	1
BN373_04181_s			11.9178	12.1516	11.762	0.967934	-0.0470192	0.929462	1	7.93483	4.1077	11.762	2.86339	1.51772	0.0315968	0.645989	7.32527	12.1516	4.1077	0.338038	-1.56474	0.0265325	0.913392
BN373_04191_as	unknown	conserved hypothetical protein	5.44547	7.01789	4.39718	0.626567	-0.674459	0.630456	1	2.87928	1.36138	4.39718	3.22996	1.69151	0.077594	1	3.62398	7.01789	1.36138	0.193986	-2.36597	0.00786704	1
BN373_04191_s	unknown		0.185501	0.463752	0	0	#NAME?	0.986976	1	0.150552	0.301105	0	0	#NAME?	0.903706	1	0.366163	0.463752	0.301105	0.649279	-0.623089	1	1
BN373_04201_as		conserved hypothetical protein	0	0	0	NA	NA	NA	NA	0	0	0	NA	NA	NA	NA	0	0	0	NA	NA	NA	NA
BN373_04201_s			4.37776	5.64198	3.53495	0.626543	-0.674514	0.672921	1	4.63177	5.72859	3.53495	0.617071	-0.696492	0.804397	1	5.69394	5.64198	5.72859	1.01535	0.0219781	0.798111	1
BN373_04211_as		conserved hypothetical protein	0.456884	0	0.761473	Inf	Inf	0.48396	1	0.659172	0.55687	0.761473	1.36742	0.451452	0.992893	1	0.334122	0	0.55687	Inf	Inf	0.723704	1
BN373_04211_s			2.06866	3.24626	1.28359	0.395405	-1.3386	0.480029	1	1.36525	1.44691	1.28359	0.887125	-0.172792	1	1	2.16665	3.24626	1.44691	0.445715	-1.16581	0.281145	1
BN373_04221_as		sodium/panthothenate symporter	1.05365	2.63412	0	0	#NAME?	0.10316	1	0.360045	0.720091	0	0	#NAME?	0.612877	1	1.4857	2.63412	0.720091	0.273371	-1.87107	0.249084	1
BN373_04221_s			1.01793	1.85501	0.459875	0.24791	-2.01211	0.454606	1	0.88285	1.30583	0.459875	0.352172	-1.50565	0.771413	1	1.5255	1.85501	1.30583	0.703946	-0.506463	0.60796	1
BN373_04231_as		2-oxo-3-deoxygalactonate kinase	3.74865	7.45049	1.28076	0.171903	-2.54033	0.0369397	1	1.84994	2.41912	1.28076	0.529431	-0.917484	0.734202	1	4.43167	7.45049	2.41912	0.324693	-1.62285	0.150338	1
BN373_04231_s			0.488981	0.463752	0.5058	1.09067	0.125213	1	1	0.2529	0	0.5058	Inf	Inf	0.643068	1	0.185501	0.463752	0	0	#NAME?	0.653653	1
BN373_04241_as		2-dehydro-3-deoxy-6-phosphogalactonate aldolase	13.1215	17.1218	10.4546	0.610603	-0.711694	0.301987	1	13.0229	15.5912	10.4546	0.670544	-0.576596	0.275711	1	16.2034	17.1218	15.5912	0.910608	-0.135098	0.908738	1
BN373_04241_s			1.79309	2.34441	1.42555	0.608063	-0.717707	0.776196	1	0.938603	0.451657	1.42555	3.15627	1.65822	0.821555	1	1.20876	2.34441	0.451657	0.192652	-2.37593	0.398018	1
BN373_04251_as		putative transcriptional regulator	0.699862	1.74965	0	0	#NAME?	0.199952	1	1.24616	2.49232	0	0	#NAME?	0.0857058	1	2.19526	1.74965	2.49232	1.42446	0.51042	0.921452	1
BN373_04251_s			29.9303	44.734	20.0611	0.448454	-1.15697	0.042198	1	23.2725	26.4839	20.0611	0.757485	-0.400711	0.437269	1	33.7839	44.734	26.4839	0.592031	-0.756256	0.0394483	1
BN373_04261_as		acetyltransferase, GNAT family	1.53143	1.33633	1.6615	1.24332	0.314202	1	1	1.19079	0.720091	1.6615	2.30734	1.20623	0.516808	1	0.966588	1.33633	0.720091	0.538855	-0.892031	0.746315	1
BN373_04261_s			29.3654	36.4121	24.6676	0.677458	-0.561798	0.232441	1	24.9449	25.2222	24.6676	0.978012	-0.0320755	0.997357	1	29.6982	36.4121	25.2222	0.692688	-0.529722	0.119791	1
BN373_04271_as		conserved hypothetical protein	3.36532	1.33633	4.71798	3.53054	1.81989	0.192611	1	3.84418	2.97039	4.71798	1.58834	0.66752	0.401067	1	2.31677	1.33633	2.97039	2.22279	1.15237	0.572485	1
BN373_04271_s			9.12545	10.7518	8.04122	0.747895	-0.419092	0.566724	1	7.28112	6.52102	8.04122	1.23312	0.302316	0.878663	1	8.21333	10.7518	6.52102	0.606505	-0.721408	0.348265	1
BN373_04281_as		acetyltransferase, GNAT family	1.50988	1.74965	1.35004	0.771601	-0.374073	1	1	0.756628	0.163221	1.35004	8.27123	3.0481	0.307461	1	0.797794	1.74965	0.163221	0.0932874	-3.42217	0.191371	1
BN373_04281_s			1.63515	1.88066	1.47147	0.782425	-0.353976	0.977716	1	1.16553	0.859586	1.47147	1.71184	0.775548	1	1	1.26802	1.88066	0.859586	0.457066	-1.12952	0.716997	1
BN373_04291_as		sigma-54 dependent transcriptional regulator	8.49887	7.96018	8.858	1.11279	0.154178	0.993298	1	7.13535	5.41271	8.858	1.63652	0.71063	0.371365	1	6.4317	7.96018	5.41271	0.679973	-0.556452	0.483221	1
BN373_04291_s			12.8512	19.2532	8.5831	0.4458	-1.16553	0.114373	1	7.166	5.74889	8.5831	1.493	0.578215	0.497177	1	11.1506	19.2532	5.74889	0.298593	-1.74375	0.00643728	0.479506
BN373_04301_as		PTS system, IIA component	0	0	0	NA	NA	NA	NA	0	0	0	NA	NA	NA	NA	0	0	0	NA	NA	NA	NA
BN373_04301_s			1.96937	4.23362	0.459875	0.108625	-3.20258	0.092832	1	0.358626	0.257377	0.459875	1.78677	0.837357	1	1	1.84788	4.23362	0.257377	0.0607937	-4.03994	0.0100532	0.610533
BN373_04311_as		PTS system, IIB component	0	0	0	NA	NA	NA	NA	0.163221	0.326441	0	0	#NAME?	0.833143	1	0.195865	0	0.326441	Inf	Inf	0.837487	1
BN373_04311_s			0.374422	0.936055	0	0	#NAME?	0.487061	1	0.0752761	0.150552	0	0	#NAME?	1	1	0.464753	0.936055	0.150552	0.160837	-2.63633	0.501253	1
BN373_04321_as		PTS system, IIC component	0.819012	0	1.36502	Inf	Inf	0.335724	1	1.46021	1.5554	1.36502	0.877603	-0.18836	0.997223	1	0.933238	0	1.5554	Inf	Inf	0.233398	1
BN373_04321_s			1.24307	1.87211	0.823713	0.439992	-1.18445	0.805096	1	0.873198	0.922684	0.823713	0.892735	-0.163696	1	1	1.30245	1.87211	0.922684	0.492858	-1.02076	0.697526	1
BN373_04331_as		PTS system, IID component	0.907639	0.45187	1.21149	2.68105	1.4228	0.70124	1	1.20482	1.19815	1.21149	1.01113	0.0159624	0.940447	1	0.899641	0.45187	1.19815	2.65155	1.40683	0.889022	1
BN373_04331_s			0.188921	0.472303	0	0	#NAME?	0.989772	1	0.687171	1.37434	0	0	#NAME?	0.209721	1	1.01353	0.472303	1.37434	2.90987	1.54096	0.525728	1
BN373_04341_as		SIS domain protein	0.228442	0	0.380737	Inf	Inf	1	1	0.608021	0.835305	0.380737	0.455805	-1.13351	0.913268	1	0.501183	0	0.835305	Inf	Inf	0.443966	1
BN373_04341_s			0.488981	0.463752	0.5058	1.09067	0.125213	1	1	0.2529	0	0.5058	Inf	Inf	0.643068	1	0.185501	0.463752	0	0	#NAME?	0.653653	1
BN373_04351_as		putative glucosamine-fructose-6-phosphateFT aminotransferase	1.87361	4.009	0.450012	0.11225	-3.15521	0.100586	1	0.684866	0.91972	0.450012	0.489293	-1.03123	1	1	2.15543	4.009	0.91972	0.229413	-2.12398	0.0670492	1
BN373_04351_s			1.83794	2.31876	1.5174	0.654401	-0.611753	0.838378	1	1.27345	1.02951	1.5174	1.47391	0.559644	1	1	1.54521	2.31876	1.02951	0.443991	-1.1714	0.672899	1
BN373_04361_as		putative cytoplasmic protein	7.37772	11.5751	4.57943	0.395626	-1.33779	0.119519	1	5.85818	7.13693	4.57943	0.641653	-0.640135	0.511225	1	8.91222	11.5751	7.13693	0.616574	-0.697654	0.2775	1
BN373_04361_s			12.9923	13.5429	12.6253	0.932248	-0.101214	0.962285	1	11.1014	9.57755	12.6253	1.31822	0.39859	0.552747	1	11.1637	13.5429	9.57755	0.707203	-0.499804	0.429899	1
BN373_04371_as	mdoB	phosphoglycerol transferase I	25.7707	30.3695	22.7049	0.747621	-0.41962	0.441013	1	19.9506	17.1962	22.7049	1.32034	0.400909	0.303812	1	22.4655	30.3695	17.1962	0.566234	-0.820529	0.0553183	1
BN373_04371_s	mdoB		73.49	98.2002	57.0165	0.580615	-0.784347	0.0448699	1	64.6768	72.337	57.0165	0.788206	-0.343356	0.243214	1	82.6823	98.2002	72.337	0.736628	-0.440991	0.215356	1
BN373_04381_as		conserved hypothetical protein	3.32159	3.06671	3.49151	1.13852	0.187158	1	1	2.73169	1.97186	3.49151	1.77067	0.824295	0.377388	1	2.4098	3.06671	1.97186	0.642988	-0.637137	0.475625	1
BN373_04381_s			41.1611	43.4453	39.6382	0.912371	-0.132307	0.713543	1	41.139	42.6397	39.6382	0.929609	-0.105303	0.791012	1	42.9619	43.4453	42.6397	0.981456	-0.0270038	0.879633	1
BN373_04391_as	dnaC	DNA replication protein DnaC	6.012	7.50831	5.01446	0.667854	-0.582395	0.606724	1	3.0333	1.05214	5.01446	4.76596	2.25277	0.0418857	1	3.63461	7.50831	1.05214	0.14013	-2.83516	0.00734637	1
BN373_04391_s	dnaC		37.4208	52.7802	27.1811	0.514987	-0.957391	0.03989	1	31.2751	35.3691	27.1811	0.7685	-0.379883	0.418261	1	42.3335	52.7802	35.3691	0.67012	-0.577508	0.0786317	1
BN373_04401_as	dnaT	primosomal protein 1	3.79548	3.57641	3.94153	1.10209	0.140242	1	1	3.34934	2.75716	3.94153	1.42956	0.515569	0.816235	1	3.08486	3.57641	2.75716	0.770931	-0.375327	0.891259	1
BN373_04401_s	dnaT		37.9405	47.3263	31.6832	0.669463	-0.578924	0.193727	1	38.9904	46.2975	31.6832	0.684339	-0.547217	0.15327	1	46.7091	47.3263	46.2975	0.978262	-0.0317075	0.760299	1
BN373_04411_as		putative membrane protein	1.0314	0.86519	1.14221	1.32018	0.400738	0.988434	1	1.95929	2.77637	1.14221	0.411405	-1.28137	0.848179	1	2.0119	0.86519	2.77637	3.20897	1.68211	0.644123	1
BN373_04411_s			1.20343	2.31876	0.459875	0.198328	-2.33404	0.338126	1	0.305214	0.150552	0.459875	3.05459	1.61098	1	1	1.01784	2.31876	0.150552	0.0649279	-3.94502	0.096061	1
BN373_04421_as		putative membrane protein	1.59494	2.61485	0.915008	0.349928	-1.51487	0.398734	1	2.05791	3.20081	0.915008	0.285867	-1.80658	0.335046	1	2.96643	2.61485	3.20081	1.22409	0.291714	1	1
BN373_04421_s			9.2741	17.193	3.99482	0.232351	-2.10562	0.134133	1	3.2354	2.47599	3.99482	1.61343	0.690128	0.669326	1	8.3628	17.193	2.47599	0.144011	-2.79575	0.0222526	0.89069
BN373_04431_as	pobA	4-hydroxybenzoate 3-monooxygenase	1.74591	0.432595	2.62146	6.05984	2.59928	0.254441	1	2.19684	1.77223	2.62146	1.47918	0.564802	0.679776	1	1.23638	0.432595	1.77223	4.09674	2.03448	0.45888	1
BN373_04431_s	pobA		4.25387	4.71448	3.9468	0.837167	-0.256413	0.879692	1	3.94995	3.9531	3.9468	0.998407	-0.00230056	0.994986	1	4.25765	4.71448	3.9531	0.838503	-0.254113	1	1
BN373_04441_as	pobR	transcriptional regulator PobR	0.173038	0.432595	0	0	#NAME?	0.984606	1	0	0	0	NA	NA	NA	NA	0.173038	0.432595	0	0	#NAME?	0.704734	1
BN373_04441_s	pobR		1.11177	1.39981	0.91975	0.657055	-0.605913	1	1	1.59599	2.27224	0.91975	0.404778	-1.3048	0.63781	1	1.92326	1.39981	2.27224	1.62325	0.698886	0.790116	1
BN373_04451_as		transcriptional regulator, LuxR family	2.8361	4.34523	1.83002	0.421156	-1.24757	0.354534	1	1.86453	1.89904	1.83002	0.963651	-0.0534168	0.978813	1	2.87752	4.34523	1.89904	0.437042	-1.19416	0.36224	1
BN373_04451_s			0.742003	1.85501	0	0	#NAME?	0.210332	1	0.524224	1.04845	0	0	#NAME?	0.470031	1	1.37107	1.85501	1.04845	0.565199	-0.82317	0.51028	1
BN373_04461_as		transcriptional regulator, LuxR family	7.50617	13.5646	3.46719	0.255605	-1.96801	0.0880568	1	4.90561	6.34402	3.46719	0.546529	-0.871631	0.337131	1	9.23227	13.5646	6.34402	0.467688	-1.09638	0.145856	1
BN373_04461_s			0.977961	0.927504	1.0116	1.09067	0.125213	1	1	0.656352	0.301105	1.0116	3.35963	1.7483	0.755251	1	0.551664	0.927504	0.301105	0.32464	-1.62309	0.768395	1
BN373_04471_as		YbaK/prolyl-tRNA synthetase-associated domainFT protein	2.21523	2.16298	2.25006	1.04026	0.0569463	1	1	1.20664	0.163221	2.25006	13.7854	3.78507	0.087199	1	0.963122	2.16298	0.163221	0.0754612	-3.72812	0.107853	1
BN373_04471_s			14.3562	11.7306	16.1066	1.37304	0.457373	0.513241	1	13.8509	11.5951	16.1066	1.38908	0.47413	0.465865	1	11.6493	11.7306	11.5951	0.988452	-0.0167577	0.892363	1
BN373_04481_as		PTS system, lactose/cellobiose family IICFT component	29.8222	36.58	25.317	0.692099	-0.530949	0.299409	1	32.1964	39.0759	25.317	0.647893	-0.626172	0.181469	1	38.0775	36.58	39.0759	1.06823	0.095223	1	1
BN373_04481_s			6.66777	8.40739	5.50803	0.655142	-0.610121	0.512469	1	4.83942	4.1708	5.50803	1.32062	0.401212	0.706673	1	5.86544	8.40739	4.1708	0.496088	-1.01133	0.187641	1
BN373_04491_as		ferric iron reductase involved in ferricFT hydroximate transport	8.47622	7.97946	8.8074	1.10376	0.142425	0.817119	1	7.65732	6.50725	8.8074	1.35348	0.436669	0.603062	1	7.09613	7.97946	6.50725	0.8155	-0.294244	0.823329	1
BN373_04491_s			184.983	231.131	154.218	0.667233	-0.583738	0.0984078	1	158.464	162.71	154.218	0.947809	-0.0773321	0.695412	1	190.078	231.131	162.71	0.703974	-0.506406	0.149138	1
BN373_04501_as		membrane-associated diguanylate cyclase	0.540014	0	0.900024	Inf	Inf	0.503259	1	2.18303	3.46604	0.900024	0.259669	-1.94525	0.278843	1	2.07962	0	3.46604	Inf	Inf	0.0272237	1
BN373_04501_s			75.955	80.131	73.1711	0.913143	-0.131087	0.746578	1	75.6037	78.0363	73.1711	0.937654	-0.0928717	0.852227	1	78.8742	80.131	78.0363	0.973859	-0.0382151	0.803221	1
BN373_04511_as		tryptophan-specific transport protein	375.417	395.245	362.199	0.916393	-0.125962	0.831727	1	395.147	428.095	362.199	0.846072	-0.241147	0.587434	1	414.955	395.245	428.095	1.08311	0.115185	0.779035	1
BN373_04511_s			52.581	55.4752	50.6516	0.913049	-0.131235	0.809245	1	45.7991	40.9467	50.6516	1.23701	0.306861	0.254624	1	46.7581	55.4752	40.9467	0.738108	-0.438096	0.151377	1
BN373_04521_as	rsmC	ribosomal RNA small subunit methyltransferase C	10.686	4.02828	15.1245	3.75458	1.90865	0.0983736	1	11.6962	8.26788	15.1245	1.82931	0.871299	0.146969	1	6.57204	4.02828	8.26788	2.05246	1.03735	0.332388	1
BN373_04521_s	rsmC		110.734	115.391	107.629	0.932734	-0.100462	0.817058	1	117.865	128.101	107.629	0.840189	-0.251214	0.311498	1	123.017	115.391	128.101	1.11015	0.150751	0.543848	1
BN373_04531_as	holD	DNA polymerase III, psi subunit	7.84976	7.58541	8.02599	1.05808	0.0814518	0.99617	1	5.76983	3.51366	8.02599	2.28422	1.1917	0.0901996	1	5.14236	7.58541	3.51366	0.463213	-1.11025	0.145444	1
BN373_04531_s	holD		158.949	154.269	162.069	1.05055	0.0711515	0.91705	1	148.141	134.213	162.069	1.20755	0.272079	0.35806	1	142.236	154.269	134.213	0.869991	-0.200927	0.585805	1
BN373_04541_as	rimI	ribosomal-protein-alanine acetyltransferase	6.07739	4.91274	6.85381	1.39511	0.480378	0.63216	1	6.32048	5.78715	6.85381	1.18432	0.244053	0.844972	1	5.43739	4.91274	5.78715	1.17799	0.236325	0.767908	1
BN373_04541_s	rimI		118.321	114.611	120.795	1.05395	0.0758112	0.9086	1	112.721	104.646	120.795	1.15431	0.207035	0.505242	1	108.632	114.611	104.646	0.913057	-0.131224	0.729271	1
BN373_04551_as	yjjG	5-nucleotidase YjjG	4.60474	5.22969	4.1881	0.800832	-0.320429	1	1	4.43755	4.68701	4.1881	0.893556	-0.162371	1	1	4.90408	5.22969	4.68701	0.896231	-0.158058	0.937242	1
BN373_04551_s	yjjG		92.9942	87.5681	96.6115	1.10327	0.141789	0.786603	1	90.144	83.6765	96.6115	1.15458	0.207372	0.4976	1	85.2332	87.5681	83.6765	0.955559	-0.0655827	0.842692	1
BN373_04561_as	prfC	peptide chain release factor 3	21.456	16.0746	25.0436	1.55796	0.639661	0.433635	1	20.5064	15.9693	25.0436	1.56823	0.649141	0.0854631	1	16.0114	16.0746	15.9693	0.99345	-0.00948043	0.682889	1
BN373_04561_s	prfC		280.909	272.847	286.284	1.04925	0.0693533	0.87186	1	267.979	249.675	286.284	1.14662	0.197393	0.431015	1	258.944	272.847	249.675	0.915074	-0.12804	0.670532	1
BN373_04571_as	osmY	osmotically-inducible protein Y	1.68292	2.18225	1.35004	0.618644	-0.692819	0.927823	1	1.96619	2.58234	1.35004	0.522795	-0.935684	0.942651	1	2.42231	2.18225	2.58234	1.18334	0.242865	1	1
BN373_04571_s	osmY		17.4476	17.785	17.2226	0.968376	-0.0463611	1	1	19.5639	21.9051	17.2226	0.786235	-0.346967	0.768428	1	20.2571	17.785	21.9051	1.23166	0.300606	0.818853	1
BN373_04581_as		conserved hypothetical protein	0.858364	0.432595	1.14221	2.64037	1.40074	0.629287	1	0.710322	0.278435	1.14221	4.10225	2.03641	0.346236	1	0.340099	0.432595	0.278435	0.643639	-0.635676	1	1
BN373_04581_s			7.78571	7.47133	7.99529	1.07013	0.097785	1	1	5.98117	3.96705	7.99529	2.01542	1.01108	0.274822	1	5.36877	7.47133	3.96705	0.53097	-0.913298	0.28675	1
BN373_04591_as		phospholipase, patatin family	1.5211	3.10526	0.464996	0.149744	-2.73943	0.158119	1	1.46625	2.46751	0.464996	0.188447	-2.40777	0.180455	1	2.72261	3.10526	2.46751	0.794622	-0.331659	1	1
BN373_04591_s			25.0845	34.6255	18.7239	0.540754	-0.886955	0.107291	1	21.9104	25.0969	18.7239	0.746062	-0.422633	0.298926	1	28.9084	34.6255	25.0969	0.724812	-0.464322	0.344473	1
BN373_04601_as		putative hydrolase	1.96805	1.73038	2.12649	1.22892	0.297387	1	1	2.00697	1.88745	2.12649	1.12665	0.172041	0.888332	1	1.82462	1.73038	1.88745	1.09077	0.125346	0.862694	1
BN373_04601_s			8.40513	14.8828	4.08667	0.27459	-1.86465	0.051961	1	5.55898	7.03129	4.08667	0.581211	-0.782865	0.368384	1	10.1719	14.8828	7.03129	0.472444	-1.08179	0.459097	1
BN373_04611_as		putative Na+ dependent nucleoside transporter	4.14991	5.34534	3.35296	0.627268	-0.672845	0.615996	1	3.03686	2.72076	3.35296	1.23236	0.301429	0.990804	1	3.77059	5.34534	2.72076	0.508996	-0.974274	0.512195	1
BN373_04611_s			65.285	107.653	37.0398	0.344067	-1.53924	0.0385443	1	43.3203	49.6007	37.0398	0.74676	-0.421284	0.334362	1	72.8215	107.653	49.6007	0.460747	-1.11795	0.0949058	1
BN373_04621_as	deoC	deoxyribose-phosphate aldolase	3.54312	4.97057	2.59149	0.521367	-0.93963	0.460198	1	2.4843	2.37711	2.59149	1.09019	0.124574	1	1	3.41449	4.97057	2.37711	0.478237	-1.0642	0.277727	1
BN373_04621_s	deoC		71.315	86.4761	61.2076	0.707797	-0.498592	0.271364	1	56.1206	51.0337	61.2076	1.19936	0.262261	0.641957	1	65.2107	86.4761	51.0337	0.590147	-0.760853	0.345478	1
BN373_04631_as	deoA	thymidine phosphorylase	4.68279	6.17198	3.69	0.597863	-0.742112	0.584364	1	4.70597	5.72194	3.69	0.644886	-0.632883	0.609874	1	5.90196	6.17198	5.72194	0.927084	-0.109229	0.941491	1
BN373_04631_s	deoA		106.494	157.401	72.5556	0.460961	-1.11728	0.00626795	0.777699	72.4184	72.2811	72.5556	1.0038	0.005467	0.90233	1	106.329	157.401	72.2811	0.459218	-1.12275	0.0703011	1
BN373_04641_as	deoB	phosphopentomutase	19.3416	12.4982	23.9039	1.91259	0.935529	0.343613	1	23.9315	23.9591	23.9039	0.997695	-0.00332918	1	1	19.3747	12.4982	23.9591	1.91701	0.938859	0.206315	1
BN373_04641_s	deoB		400.45	349.298	434.552	1.24407	0.315068	0.541746	1	425.977	417.403	434.552	1.04108	0.0580865	1	1	390.161	349.298	417.403	1.19498	0.256982	0.392419	1
BN373_04651_as	deoD	purine nucleoside phosphorylase	22.7547	11.9692	29.9451	2.50185	1.32299	0.0342359	1	23.1982	16.4513	29.9451	1.82022	0.864113	0.045987	1	14.6585	11.9692	16.4513	1.37447	0.45888	0.479094	1
BN373_04651_s	deoD		263.864	192.894	311.177	1.6132	0.689929	0.252834	1	299.922	288.667	311.177	1.07798	0.108326	0.770766	1	250.358	192.894	288.667	1.49651	0.581603	0.13591	1
BN373_04661_as	lplA	lipoate-protein ligase A	16.3194	22.5635	12.1567	0.538776	-0.892243	0.134357	1	14.8091	17.4615	12.1567	0.6962	-0.522427	0.284498	1	19.5023	22.5635	17.4615	0.773881	-0.369816	0.502651	1
BN373_04661_s	lplA		24.186	26.124	22.894	0.876359	-0.190407	0.782383	1	24.5963	26.2986	22.894	0.87054	-0.200018	0.830819	1	26.2288	26.124	26.2986	1.00668	0.00961103	0.844776	1
BN373_04671_as	smp	Smp protein	10.9	10.5365	11.1424	1.05751	0.080669	1	1	10.9033	10.6642	11.1424	1.04484	0.0632879	0.846621	1	10.6131	10.5365	10.6642	1.01212	0.0173812	0.912701	1
BN373_04671_s	smp		9.293	9.3862	9.23086	0.983451	-0.0240753	1	1	11.8662	14.5015	9.23086	0.636543	-0.651669	0.412455	1	12.4554	9.3862	14.5015	1.54499	0.627594	0.549024	1
BN373_04681_as	serB	phosphoserine phosphatase	4.07418	3.08599	4.73297	1.53369	0.617012	0.672211	1	4.27793	3.8229	4.73297	1.23806	0.308078	0.714169	1	3.52813	3.08599	3.8229	1.23879	0.308933	0.98303	1
BN373_04681_s	serB		41.7558	37.9914	44.2653	1.16514	0.220503	0.687425	1	44.1735	44.0817	44.2653	1.00417	0.00599839	1	1	41.6456	37.9914	44.0817	1.16031	0.214504	0.592395	1
BN373_04691_as	radA	DNA repair protein RadA	2.23129	3.08599	1.6615	0.5384	-0.89325	0.637946	1	1.84068	2.01987	1.6615	0.822578	-0.281776	1	1	2.44632	3.08599	2.01987	0.654528	-0.611473	0.599043	1
BN373_04691_s	radA		32.9541	28.1158	36.1797	1.28681	0.363795	0.520695	1	39.0811	41.9825	36.1797	0.861779	-0.214611	0.521493	1	36.4359	28.1158	41.9825	1.4932	0.578406	0.180769	1
BN373_04701_as	nadR	nicotinamide-nucleotide adenylyltransferase	5.14331	8.84465	2.67575	0.302527	-1.72486	0.058547	1	6.07289	9.47003	2.67575	0.282549	-1.82343	0.0208241	1	9.21988	8.84465	9.47003	1.07071	0.0985638	0.810596	1
BN373_04701_s	nadR		54.472	50.985	56.7967	1.11399	0.155733	0.790421	1	61.6257	66.4547	56.7967	0.854668	-0.226563	0.529588	1	60.2668	50.985	66.4547	1.30341	0.382296	0.425735	1
BN373_04711_as		ABC transporter, ATP-binding protein	14.0339	11.9692	15.4104	1.2875	0.364578	0.634803	1	16.4217	17.433	15.4104	0.883976	-0.177922	0.699887	1	15.2475	11.9692	17.433	1.45649	0.542499	0.331578	1
BN373_04711_s			382.826	383.094	382.647	0.998832	-0.00168656	0.951488	1	435.655	488.663	382.647	0.783049	-0.352826	0.158182	1	446.435	383.094	488.663	1.27557	0.351139	0.317596	1
BN373_04721_as		transglycosylase SLT domain protein	7.19531	10.6136	4.91647	0.463225	-1.11022	0.23236	1	7.07903	9.24159	4.91647	0.531994	-0.910519	0.204923	1	9.79039	10.6136	9.24159	0.870733	-0.199698	0.89907	1
BN373_04721_s			44.3771	46.683	42.8398	0.917674	-0.123947	0.774305	1	50.9441	59.0484	42.8398	0.725503	-0.462947	0.191266	1	54.1022	46.683	59.0484	1.26488	0.339	0.525386	1
BN373_04731_as	trpR	trp operon repressor	13.8609	16.6699	11.9881	0.719149	-0.475638	0.476785	1	12.5953	13.2025	11.9881	0.90802	-0.139205	0.820644	1	14.5895	16.6699	13.2025	0.791997	-0.336433	0.572818	1
BN373_04731_s	trpR		8.37729	11.2327	6.47371	0.576329	-0.795035	0.316842	1	6.83204	7.19038	6.47371	0.900328	-0.151477	0.944233	1	8.80729	11.2327	7.19038	0.640132	-0.643558	0.286016	1
BN373_04741_as		conserved hypothetical protein TIGR00258	14.2062	13.267	14.8324	1.118	0.160914	0.922987	1	14.7194	14.6063	14.8324	1.01548	0.0221634	0.980038	1	14.0706	13.267	14.6063	1.10095	0.138751	0.803015	1
BN373_04741_s			31.5395	28.9664	33.2549	1.14805	0.199188	0.801275	1	29.2485	25.2421	33.2549	1.31744	0.397737	0.342378	1	26.7318	28.9664	25.2421	0.871427	-0.198549	0.678393	1
BN373_04751_as		phosphoglycerate mutase family protein	101.223	86.0329	111.35	1.29427	0.372135	0.46015	1	101.798	92.2468	111.35	1.20708	0.271525	0.457036	1	89.7613	86.0329	92.2468	1.07223	0.10061	0.848541	1
BN373_04751_s			26.401	23.4441	28.3722	1.21021	0.275254	0.674952	1	27.9962	27.6202	28.3722	1.02723	0.0387559	0.789305	1	25.9498	23.4441	27.6202	1.17813	0.236498	0.852897	1
BN373_04761_as	rob	right origin-binding protein	21.2006	23.8613	19.4268	0.814157	-0.296621	0.590897	1	22.8607	26.2946	19.4268	0.738815	-0.436715	0.276296	1	25.3213	23.8613	26.2946	1.10198	0.140094	0.727335	1
BN373_04761_s	rob		197.387	198.734	196.489	0.988703	-0.0163908	0.94036	1	218.872	241.255	196.489	0.814447	-0.296107	0.306913	1	224.247	198.734	241.255	1.21396	0.279716	0.549462	1
BN373_04771_as		creA protein	1.65601	0	2.76001	Inf	Inf	0.0908592	1	2.32373	1.88745	2.76001	1.4623	0.548238	0.689601	1	1.13247	0	1.88745	Inf	Inf	0.174181	1
BN373_04771_s			7.40672	9.35199	6.10987	0.653322	-0.614133	0.446259	1	7.44412	8.77837	6.10987	0.696014	-0.522812	0.480975	1	9.00782	9.35199	8.77837	0.938663	-0.0913203	0.870878	1
BN373_04781_as	creB	transcriptional regulatory protein CreB	1.66839	0.432595	2.49225	5.76115	2.52636	0.270568	1	1.56677	0.641285	2.49225	3.88633	1.95841	0.141022	1	0.557809	0.432595	0.641285	1.48241	0.567948	1	1
BN373_04781_s	creB		13.5983	17.3213	11.1163	0.64177	-0.639871	0.317644	1	12.0278	12.9393	11.1163	0.859112	-0.219082	0.640781	1	14.6921	17.3213	12.9393	0.747016	-0.420789	0.490802	1
BN373_04791_as	creC	sensor protein CreC	2.54006	0.45187	3.93219	8.70203	3.12135	0.0944323	1	2.8398	1.74742	3.93219	2.25028	1.1701	0.728351	1	1.2292	0.45187	1.74742	3.86709	1.95125	0.34822	1
BN373_04791_s	creC		11.9946	17.2529	8.48916	0.492043	-1.02314	0.179617	1	9.707	10.9248	8.48916	0.77705	-0.36392	0.631492	1	13.4561	17.2529	10.9248	0.633219	-0.659224	0.230242	1
BN373_04801_as	creD	inner membrane protein CreD	11.4694	13.2284	10.2967	0.778376	-0.361462	0.608221	1	14.7316	19.1665	10.2967	0.537223	-0.896407	0.0793322	1	16.7913	13.2284	19.1665	1.44889	0.534945	0.345504	1
BN373_04801_s	creD		5.11191	4.64607	5.42246	1.16711	0.222938	0.957022	1	3.79394	2.16541	5.42246	2.50413	1.32431	0.140785	1	3.15768	4.64607	2.16541	0.466074	-1.10137	0.28102	1
BN373_04811_as	arcA	aerobic respiration control protein ArcA	9.39654	15.8433	5.09872	0.321822	-1.63566	0.0278051	1	8.00228	10.9058	5.09872	0.467522	-1.09689	0.204446	1	12.8808	15.8433	10.9058	0.688357	-0.53877	0.267541	1
BN373_04811_s	arcA		132.974	143.028	126.271	0.882841	-0.179774	0.642416	1	133.539	140.807	126.271	0.896768	-0.157193	0.729546	1	141.695	143.028	140.807	0.98447	-0.0225814	0.721182	1
BN373_04821_as		RNA methyltransferase, TrmH family, group 1	1.96257	3.06671	1.22647	0.399929	-1.32218	0.458595	1	2.08883	2.95118	1.22647	0.415585	-1.26678	0.394159	1	2.9974	3.06671	2.95118	0.962328	-0.0553999	1	1
BN373_04821_s			25.0497	28.5283	22.7306	0.796775	-0.327756	0.549172	1	22.9372	23.1438	22.7306	0.982147	-0.0259895	0.990367	1	25.2976	28.5283	23.1438	0.811259	-0.301766	0.404175	1
BN373_04831_as	thrL	thr operon leader peptide	0.456884	0	0.761473	Inf	Inf	0.456272	1	0.380737	0	0.761473	Inf	Inf	0.229853	1	0	0	0	NA	NA	NA	NA
BN373_04831_s	thrL		3.34772	5.61633	1.83531	0.326782	-1.6136	0.195115	1	1.9785	2.12168	1.83531	0.865026	-0.209185	1	1	3.51954	5.61633	2.12168	0.377771	-1.40442	0.124802	1
BN373_04841_as	thrA	aspartokinase/homoserine dehydrogenase I	8.66179	7.86381	9.19378	1.16913	0.22543	1	1	6.68016	4.16655	9.19378	2.20657	1.14181	0.134522	1	5.64545	7.86381	4.16655	0.529838	-0.916377	0.274707	1
BN373_04851_as	thrB	homoserine kinase	1.14419	2.16298	0.464996	0.21498	-2.21773	0.322526	1	1.95672	3.44845	0.464996	0.134842	-2.89066	0.138292	1	2.93426	2.16298	3.44845	1.59431	0.672931	1	1
BN373_04851_s	thrB		34.7792	41.0667	30.5875	0.744826	-0.425026	0.355392	1	30.4343	30.281	30.5875	1.01012	0.0145299	0.947902	1	34.5953	41.0667	30.281	0.737362	-0.439555	0.204514	1
BN373_04861_as	thrC	threonine synthase	4.03196	2.20152	5.25225	2.38573	1.25443	0.345212	1	3.98071	2.70916	5.25225	1.9387	0.955092	0.310624	1	2.5061	2.20152	2.70916	1.23058	0.299341	1	1
BN373_04861_s	thrC		59.5038	76.5684	48.1274	0.628555	-0.66989	0.0960548	1	43.6502	39.1731	48.1274	1.22858	0.296997	0.650586	1	54.1312	76.5684	39.1731	0.511609	-0.966886	0.0720106	1
BN373_04871_as		putative lipoprotein	3.16731	4.85492	2.04223	0.420652	-1.2493	0.336275	1	4.03951	6.03678	2.04223	0.338298	-1.56363	0.163219	1	5.56404	4.85492	6.03678	1.24344	0.314333	0.894478	1
BN373_04871_s			1.74287	1.39126	1.97727	1.42122	0.507125	1	1	1.85025	1.72322	1.97727	1.14743	0.198402	1	1	1.59044	1.39126	1.72322	1.23861	0.308723	1	1
BN373_04881_as		conserved hypothetical protein	2.01401	1.35561	2.45294	1.80947	0.855569	0.872242	1	2.78367	3.11441	2.45294	0.787611	-0.344446	0.859039	1	2.41089	1.35561	3.11441	2.29742	1.20001	0.578282	1
BN373_04881_s			28.9426	26.6818	30.4497	1.14122	0.190573	0.807996	1	36.2806	42.1114	30.4497	0.723076	-0.467781	0.262349	1	35.9396	26.6818	42.1114	1.57828	0.658354	0.231775	1
BN373_04891_as		sodium:alanine symporter family protein	4.02938	7.37339	1.80005	0.244128	-2.03429	0.374098	1	1.84955	1.89904	1.80005	0.947871	-0.0772381	1	1	4.08878	7.37339	1.89904	0.257554	-1.95705	0.0732038	1
BN373_04891_s			38.5229	39.3057	38.0009	0.966804	-0.0487052	0.943399	1	35.5198	33.0387	38.0009	1.15019	0.201877	0.541065	1	35.5455	39.3057	33.0387	0.840557	-0.250582	0.503915	1
BN373_04901_as	talB	transaldolase B	21.3188	17.8242	23.6486	1.32677	0.407915	0.553868	1	23.0232	22.3977	23.6486	1.05585	0.0784024	0.731005	1	20.5683	17.8242	22.3977	1.25659	0.329513	0.761069	1
BN373_04901_s	talB		301.649	249.822	336.2	1.34576	0.42842	0.308857	1	343.291	350.383	336.2	0.959523	-0.0596111	0.76522	1	310.158	249.822	350.383	1.40253	0.488031	0.174696	1
BN373_04911_as	mog	molybdopterin biosynthesis protein Mog	5.79639	7.45049	4.69366	0.62998	-0.666622	0.576365	1	3.31175	1.92984	4.69366	2.43214	1.28223	0.353684	1	4.1381	7.45049	1.92984	0.259022	-1.94885	0.0792267	1
BN373_04911_s	mog		52.1018	54.6523	50.4014	0.92222	-0.116817	0.825681	1	55.2239	60.0464	50.4014	0.839375	-0.252613	0.524959	1	57.8888	54.6523	60.0464	1.0987	0.135795	0.847562	1
BN373_04921_as		transporter, major facilitator family	6.50011	7.48904	5.84082	0.779915	-0.358611	0.738052	1	6.83072	7.82061	5.84082	0.746849	-0.421112	0.621661	1	7.68798	7.48904	7.82061	1.04427	0.0625012	1	1
BN373_04921_s			45.1041	44.3985	45.5745	1.02649	0.0377181	0.956525	1	43.891	42.2074	45.5745	1.07978	0.110731	0.619289	1	43.0838	44.3985	42.2074	0.95065	-0.0730132	0.674598	1
BN373_04931_as		GPR1/FUN34/yaaH family protein	12.4335	11.8535	12.8202	1.08155	0.113095	0.940741	1	13.7852	14.7503	12.8202	0.869144	-0.202332	0.613384	1	13.5916	11.8535	14.7503	1.24438	0.315428	0.516442	1
BN373_04931_s			11.1661	10.2966	11.7458	1.14075	0.189981	0.856702	1	14.3588	16.9717	11.7458	0.692084	-0.530981	0.509423	1	14.3016	10.2966	16.9717	1.64828	0.720961	0.396565	1
BN373_04941_as		conserved hypothetical protein	3.46211	1.74965	4.60375	2.63124	1.39574	0.291744	1	4.13172	3.65968	4.60375	1.25797	0.331095	0.6095	1	2.89567	1.74965	3.65968	2.09166	1.06465	0.529666	1
BN373_04941_s			2.86456	2.33586	3.21703	1.37724	0.461776	0.848632	1	2.29569	1.37434	3.21703	2.34078	1.22699	0.418244	1	1.75895	2.33586	1.37434	0.588366	-0.765214	0.741408	1
BN373_04951_as		conserved hypothetical protein	3.17425	2.65339	3.52148	1.32716	0.408343	0.9011	1	3.18833	2.85517	3.52148	1.23337	0.302605	0.782919	1	2.77446	2.65339	2.85517	1.07604	0.105738	1	1
BN373_04951_s			3.53231	6.07153	1.8395	0.302972	-1.72275	0.337874	1	3.35493	4.87037	1.8395	0.377692	-1.40472	0.313347	1	5.35083	6.07153	4.87037	0.802165	-0.318029	0.823573	1
BN373_04961_as	dnaK	chaperone protein DnaK	53.6431	64.0777	46.6867	0.728595	-0.456812	0.444259	1	65.6047	84.5228	46.6867	0.552356	-0.85633	0.106095	1	76.3448	64.0777	84.5228	1.31907	0.399518	0.641676	1
BN373_04961_s	dnaK		970.9	1094.26	888.66	0.812111	-0.300251	0.594932	1	1222.52	1556.38	888.66	0.57098	-0.808488	0.139414	1	1371.53	1094.26	1556.38	1.42231	0.508237	0.478252	1
BN373_04971_as	dnaJ	chaperone protein DnaJ	9.19072	11.2196	7.8381	0.698605	-0.517452	0.725243	1	9.30134	10.7646	7.8381	0.728138	-0.457716	0.58907	1	10.9466	11.2196	10.7646	0.95944	-0.0597358	0.933621	1
BN373_04971_s	dnaJ		165.21	158.681	169.562	1.06858	0.0956906	0.952093	1	210.26	250.958	169.562	0.67566	-0.56563	0.126202	1	214.047	158.681	250.958	1.58153	0.661321	0.132458	1
BN373_04981_as	nhaA	Na+/H+ antiporter NhaA	7.93601	12.0656	5.18298	0.429568	-1.21904	0.178572	1	4.85058	4.51818	5.18298	1.14714	0.19804	1	1	7.53713	12.0656	4.51818	0.374469	-1.41708	0.0972729	1
BN373_04981_s	nhaA		154.142	197.773	125.054	0.632313	-0.661289	0.0553853	1	162.697	200.34	125.054	0.624209	-0.6799	0.0135994	0.399296	199.313	197.773	200.34	1.01298	0.0186109	0.868825	1
BN373_04991_as	nhaR	transcriptional activator protein NhaR	7.11301	11.0847	4.4652	0.402825	-1.31178	0.20402	1	8.82787	13.1905	4.4652	0.338516	-1.56271	0.191619	1	12.3482	11.0847	13.1905	1.18997	0.250931	0.860655	1
BN373_04991_s	nhaR		105.835	146.557	78.6878	0.536911	-0.897246	0.0302563	1	103.667	128.646	78.6878	0.611661	-0.709196	0.0312366	0.642569	135.81	146.557	128.646	0.877791	-0.18805	0.442253	1
BN373_05001_as	rpsT	ribosomal protein S20	21.4961	19.9872	22.502	1.12582	0.170977	0.851633	1	21.7406	20.9791	22.502	1.07259	0.101099	0.723924	1	20.5824	19.9872	20.9791	1.04963	0.0698778	0.942569	1
BN373_05001_s	rpsT		129.784	102.682	147.853	1.43991	0.52598	0.306985	1	152.375	156.896	147.853	0.942359	-0.085652	1	1	135.211	102.682	156.896	1.52799	0.611632	0.278376	1
BN373_05011_as	ribF	riboflavin biosynthesis protein RibF	14.3681	12.3825	15.6919	1.26726	0.341714	0.645315	1	13.5017	11.3115	15.6919	1.38725	0.472233	0.354318	1	11.7399	12.3825	11.3115	0.913503	-0.130518	0.831846	1
BN373_05011_s	ribF		163.948	155.385	169.657	1.09185	0.126777	0.779821	1	165.894	162.131	169.657	1.04642	0.0654679	0.718198	1	159.432	155.385	162.131	1.04341	0.0613086	1	1
BN373_05021_as	ileS	isoleucyl-tRNA synthetase	21.2858	15.9975	24.8114	1.55096	0.633162	0.284187	1	22.489	20.1666	24.8114	1.23032	0.299035	0.362308	1	18.499	15.9975	20.1666	1.26061	0.334126	0.732713	1
BN373_05021_s	ileS		443.8	449.778	439.814	0.977846	-0.0323203	0.911717	1	474.47	509.126	439.814	0.863862	-0.211128	0.436829	1	485.387	449.778	509.126	1.13195	0.178808	0.663275	1
BN373_05031_as	lspA	signal peptidase II	4.12312	4.49942	3.87225	0.86061	-0.216568	0.83046	1	3.98679	4.10133	3.87225	0.944144	-0.0829208	1	1	4.26057	4.49942	4.10133	0.911524	-0.133648	0.701352	1
BN373_05031_s	lspA		55.8516	52.7716	57.905	1.09727	0.133924	0.812416	1	62.5305	67.1561	57.905	0.862244	-0.213832	0.485293	1	61.4023	52.7716	67.1561	1.27258	0.347756	0.377139	1
BN373_05041_as	fkpB	FKBP-type 16 kDa peptidyl-prolyl cis-transFT isomerase	1.91639	0.90374	2.59149	2.86752	1.5198	0.637782	1	2.61092	2.63035	2.59149	0.985226	-0.021474	1	1	1.93971	0.90374	2.63035	2.91052	1.54128	0.608631	1
BN373_05041_s	fkpB		46.1799	48.2453	44.803	0.928651	-0.106792	0.832687	1	51.7305	58.658	44.803	0.7638	-0.388733	0.34362	1	54.4929	48.2453	58.658	1.21583	0.281941	0.68364	1
BN373_05051_as	ispH	4-hydroxy-3-methylbut-2-enyl diphosphateFT reductase	1.41514	3.53786	0	0	#NAME?	0.0485828	1	0.523266	1.04653	0	0	#NAME?	0.315043	1	2.04306	3.53786	1.04653	0.295809	-1.75726	0.246922	1
BN373_05051_s	ispH		62.2533	54.7806	67.2351	1.22735	0.29555	0.495456	1	61.4093	55.5835	67.2351	1.20962	0.274557	0.389804	1	55.2623	54.7806	55.5835	1.01466	0.0209926	0.924715	1
BN373_05061_as	rihC	nonspecific ribonucleoside hydrolase RihC	0.858364	0.432595	1.14221	2.64037	1.40074	0.647458	1	0.91575	0.689291	1.14221	1.65708	0.728642	0.72165	1	0.586613	0.432595	0.689291	1.59339	0.672096	1	1
BN373_05061_s	rihC		13.6607	14.0408	13.4073	0.954879	-0.0666097	0.921621	1	13.6245	13.8417	13.4073	0.968619	-0.0459991	0.99346	1	13.9213	14.0408	13.8417	0.985815	-0.0206106	0.801466	1
BN373_05071_as		putative membrane protein	1.77896	2.16298	1.52295	0.704098	-0.506152	0.970476	1	1.42676	1.33058	1.52295	1.14458	0.194814	0.709816	1	1.66354	2.16298	1.33058	0.61516	-0.700967	0.49428	1
BN373_05071_s			4.76197	4.68027	4.81644	1.02909	0.0413742	1	1	3.82831	2.84019	4.81644	1.69582	0.76198	0.401105	1	3.57622	4.68027	2.84019	0.606842	-0.720606	0.488383	1
BN373_05081_as		transcriptional regulator, LysR family	4.57379	6.99862	2.95724	0.422546	-1.24282	0.259136	1	3.5801	4.20295	2.95724	0.70361	-0.507151	0.750417	1	5.32122	6.99862	4.20295	0.60054	-0.735667	0.347204	1
BN373_05081_s			7.43053	9.36055	6.14386	0.656357	-0.607448	0.56668	1	6.40027	6.65669	6.14386	0.92296	-0.11566	1	1	7.73823	9.36055	6.65669	0.711143	-0.491788	0.454008	1
BN373_05091_as		threonyl and alanyl tRNA synthetase domainFT protein	0	0	0	NA	NA	NA	NA	0.940919	1.88184	0	0	#NAME?	0.175298	1	1.1291	0	1.88184	Inf	Inf	0.145283	1
BN373_05091_s			5.95673	6.06298	5.8859	0.970793	-0.0427638	1	1	3.7054	1.52489	5.8859	3.85988	1.94855	0.129139	1	3.34013	6.06298	1.52489	0.251509	-1.99132	0.0776247	1
BN373_05101_as	dpiA	transcriptional regulatory protein dpiA	1.5417	1.31706	1.69147	1.28427	0.360953	1	1	2.25511	2.81876	1.69147	0.600074	-0.736789	0.673981	1	2.21808	1.31706	2.81876	2.14019	1.09774	0.517382	1
BN373_05101_s	dpiA		2.3415	3.71857	1.42346	0.382797	-1.38535	0.377634	1	1.66101	1.89857	1.42346	0.749753	-0.415512	0.85896	1	2.62657	3.71857	1.89857	0.510564	-0.969837	0.447019	1
BN373_05111_as	citA	sensor kinase CitA	4.33724	5.28751	3.70373	0.700467	-0.513611	0.747171	1	3.30345	2.90318	3.70373	1.27575	0.351346	0.714709	1	3.85691	5.28751	2.90318	0.549063	-0.864957	0.350366	1
BN373_05111_s	citA		2.84907	3.27192	2.56718	0.784609	-0.349953	0.968854	1	2.02417	1.48117	2.56718	1.73321	0.793449	0.658976	1	2.19747	3.27192	1.48117	0.452691	-1.1434	0.489077	1
BN373_05131_as	oadB_1	oxaloacetate decarboxylase beta subunit	3.46849	3.53786	3.42224	0.967319	-0.0479368	1	1	3.928	4.43376	3.42224	0.771858	-0.373592	0.667079	1	4.0754	3.53786	4.43376	1.25323	0.325655	0.708797	1
BN373_05131_s	oadB_1		0.494228	0	0.823713	Inf	Inf	0.481649	1	0.673968	0.524224	0.823713	1.5713	0.651958	0.763147	1	0.314534	0	0.524224	Inf	Inf	0.892111	1
BN373_05151_as	oadA_1	oxaloacetate decarboxylase alpha subunit	3.22142	2.65339	3.6001	1.35679	0.440196	0.690858	1	2.62856	1.65702	3.6001	2.17264	1.11945	0.27959	1	2.05557	2.65339	1.65702	0.624489	-0.679251	0.644822	1
BN373_05151_s	oadA_1		0	0	0	NA	NA	NA	NA	0.203965	0.40793	0	0	#NAME?	0.890889	1	0.244758	0	0.40793	Inf	Inf	0.906325	1
BN373_05171_as	oadG_1	oxaloacetate decarboxylase gamma subunit	0.40919	0.45187	0.380737	0.84258	-0.247115	1	1	0.371793	0.36285	0.380737	1.0493	0.0694216	1	1	0.398458	0.45187	0.36285	0.802995	-0.316536	1	1
BN373_05171_s	oadG_1		0.185501	0.463752	0	0	#NAME?	0.986976	1	0.0752761	0.150552	0	0	#NAME?	1	1	0.275832	0.463752	0.150552	0.32464	-1.62309	1	1
BN373_05181_as	citS	citrate:sodium symporter	1.16446	1.76893	0.761473	0.430471	-1.21601	0.796148	1	1.10083	1.44018	0.761473	0.528734	-0.919386	0.917177	1	1.57168	1.76893	1.44018	0.814154	-0.296626	1	1
BN373_05181_s	citS		0.247114	0	0.411856	Inf	Inf	1	1	0.46804	0.524224	0.411856	0.785649	-0.348042	1	1	0.314534	0	0.524224	Inf	Inf	0.892876	1
BN373_05191_as	citC	[citrate (pro-3S)-lyase] ligase	1.15833	2.2208	0.450012	0.202635	-2.30304	0.36031	1	0.306616	0.163221	0.450012	2.75708	1.46314	1	1	0.986252	2.2208	0.163221	0.0734964	-3.76618	0.122261	1
BN373_05191_s	citC		0	0	0	NA	NA	NA	NA	0.386066	0.772132	0	0	#NAME?	0.559317	1	0.463279	0	0.772132	Inf	Inf	0.508194	1
BN373_05201_as	citD	citrate lyase acyl carrier protein	2.61012	3.10526	2.28003	0.734246	-0.445665	0.798796	1	2.08093	1.88184	2.28003	1.2116	0.27691	1	1	2.37121	3.10526	1.88184	0.606015	-0.722574	0.729183	1
BN373_05201_s	citD		0.275925	0	0.459875	Inf	Inf	1	1	0.229938	0	0.459875	Inf	Inf	0.664825	1	0	0	0	NA	NA	NA	NA
BN373_05211_as	citE	citrate (pro-3S)-lyase, beta subunit	1.26429	1.7882	0.915008	0.511691	-0.966655	0.71706	1	2.16633	3.41765	0.915008	0.26773	-1.90115	0.287481	1	2.76587	1.7882	3.41765	1.91122	0.934493	0.728175	1
BN373_05211_s	citE		2.46475	1.40836	3.16901	2.25015	1.17002	0.52234	1	1.58451	0	3.16901	Inf	Inf	0.00637711	0.257597	0.563343	1.40836	0	0	#NAME?	0.101244	1
BN373_05221_as	citF	citrate lyase, alpha subunit	1.01756	1.29779	0.830749	0.640128	-0.643568	0.908322	1	0.76002	0.689291	0.830749	1.20522	0.269299	1	1	0.932689	1.29779	0.689291	0.531129	-0.912866	0.690276	1
BN373_05221_s	citF		3.14854	5.11837	1.83531	0.358573	-1.47966	0.295925	1	1.29404	0.752761	1.83531	2.43811	1.28576	0.867299	1	2.49901	5.11837	0.752761	0.14707	-2.76542	0.267157	1
BN373_05231_as	citG	triphosphoribosyl-dephospho-CoA synthase	0.713052	0.432595	0.900024	2.08052	1.05695	0.931652	1	1.31493	1.72983	0.900024	0.520295	-0.942598	0.977021	1	1.21094	0.432595	1.72983	3.99874	1.99954	0.574549	1
BN373_05231_s	citG		0.752264	1.88066	0	0	#NAME?	0.188522	1	0.611894	1.22379	0	0	#NAME?	0.277391	1	1.48654	1.88066	1.22379	0.650723	-0.619884	0.871484	1
BN373_05241_as	dapB	dihydrodipicolinate reductase	1.80495	2.67267	1.22647	0.458893	-1.12377	0.610642	1	1.38133	1.53619	1.22647	0.798382	-0.32485	0.890996	1	1.99078	2.67267	1.53619	0.574779	-0.798921	0.7904	1
BN373_05241_s	dapB		22.7689	20.5333	24.2593	1.18146	0.240571	0.778191	1	21.0708	17.8822	24.2593	1.35662	0.440015	0.401738	1	18.9427	20.5333	17.8822	0.870886	-0.199444	0.743105	1
BN373_05251_as		hypothetical protein	1.3104	0.86519	1.60721	1.85763	0.893466	0.862385	1	0.885213	0.163221	1.60721	9.84682	3.29966	0.20944	1	0.444008	0.86519	0.163221	0.188653	-2.40619	0.58893	1
BN373_05251_s			0	0	0	NA	NA	NA	NA	0	0	0	NA	NA	NA	NA	0	0	0	NA	NA	NA	NA
BN373_05261_as		conserved hypothetical protein	3.82396	3.04744	4.34164	1.42468	0.510641	0.759445	1	3.84604	3.35044	4.34164	1.29584	0.373888	0.51059	1	3.22924	3.04744	3.35044	1.09943	0.136754	1	1
BN373_05261_s			0	0	0	NA	NA	NA	NA	0.373672	0.747344	0	0	#NAME?	0.672333	1	0.448406	0	0.747344	Inf	Inf	0.62544	1
BN373_05271_as	carA	carbamoyl-phosphate synthase, small subunit	6.60682	6.09488	6.94811	1.13999	0.189023	0.984359	1	5.70334	4.45857	6.94811	1.55837	0.640038	0.337205	1	5.1131	6.09488	4.45857	0.731528	-0.451015	0.501738	1
BN373_05271_s	carA		67.3515	76.8591	61.013	0.79383	-0.333098	0.561505	1	72.4613	83.9096	61.013	0.727128	-0.459719	0.176361	1	81.0894	76.8591	83.9096	1.09173	0.126621	0.655643	1
BN373_05281_as	carB	carbamoyl-phosphate synthase, large subunit	9.32028	10.5558	8.49663	0.804929	-0.313066	0.721017	1	7.9502	7.40377	8.49663	1.14761	0.198632	0.629524	1	8.66456	10.5558	7.40377	0.701396	-0.511698	0.313272	1
BN373_05281_s	carB		119.445	154.037	96.3839	0.625721	-0.676408	0.216512	1	124.544	152.704	96.3839	0.63118	-0.663876	0.0434698	0.760436	153.237	154.037	152.704	0.991351	-0.0125326	0.915964	1
BN373_05291_as		putative lipoprotein	0	0	0	NA	NA	NA	NA	0.163221	0.326441	0	0	#NAME?	0.833143	1	0.195865	0	0.326441	Inf	Inf	0.837487	1
BN373_05291_s			1.03161	1.88921	0.459875	0.243422	-2.03847	0.443453	1	0.358626	0.257377	0.459875	1.78677	0.837357	1	1	0.910111	1.88921	0.257377	0.136235	-2.87583	0.151386	1
BN373_05301_as	kefF	glutathione-regulated potassium-efflux systemFT ancillary protein KefF	0.540014	0	0.900024	Inf	Inf	0.466507	1	0.728447	0.55687	0.900024	1.61622	0.692623	0.989751	1	0.334122	0	0.55687	Inf	Inf	0.736872	1
BN373_05301_s	kefF		13.1827	9.36055	15.7308	1.68054	0.748928	0.297831	1	12.5214	9.31207	15.7308	1.68929	0.756419	0.114129	1	9.33146	9.36055	9.31207	0.994821	-0.00749103	0.957427	1
BN373_05311_as	kefC	glutathione-regulated potassium-efflux systemFT protein KefC	1.63063	2.25935	1.21149	0.53621	-0.899131	0.682058	1	2.21756	3.22363	1.21149	0.375814	-1.41191	0.524518	1	2.83792	2.25935	3.22363	1.4268	0.512778	1	1
BN373_05311_s	kefC		17.3792	16.8233	17.7498	1.05507	0.0773411	0.908928	1	16.0466	14.3434	17.7498	1.23749	0.307418	0.77555	1	15.3354	16.8233	14.3434	0.852589	-0.230077	0.915377	1
BN373_05321_as	folA	dihydrofolate reductase	1.22272	1.7882	0.845733	0.472951	-1.08024	0.726267	1	1.77464	2.70355	0.845733	0.312823	-1.67658	0.30378	1	2.33741	1.7882	2.70355	1.51188	0.596343	0.726167	1
BN373_05321_s	folA		16.215	9.35199	20.7903	2.22308	1.15256	0.118671	1	19.5366	18.2829	20.7903	1.13714	0.185412	0.588469	1	14.7106	9.35199	18.2829	1.95498	0.967151	0.183327	1
BN373_05331_as	apaH	bis(5'-nucleosyl)-tetraphosphatase (symmetrical)	3.77134	3.89336	3.69	0.947769	-0.0773926	0.835373	1	4.1577	4.62541	3.69	0.797768	-0.325959	0.779565	1	4.33259	3.89336	4.62541	1.18803	0.248567	1	1
BN373_05331_s	apaH		104.331	90.0172	113.874	1.26503	0.339171	0.523714	1	106.403	98.9318	113.874	1.15104	0.202937	0.436798	1	95.3659	90.0172	98.9318	1.09903	0.136234	0.889267	1
BN373_05341_as	apaG	protein ApaG	0.629922	0.432595	0.761473	1.76024	0.815776	0.955058	1	2.67043	4.5794	0.761473	0.166282	-2.58829	0.234476	1	2.92068	0.432595	4.5794	10.5859	3.40407	0.0644893	1
BN373_05341_s	apaG		26.8112	21.0142	30.6758	1.45977	0.545737	0.352472	1	33.4268	36.1778	30.6758	0.847919	-0.238002	0.421522	1	30.1123	21.0142	36.1778	1.72159	0.783739	0.063342	1
BN373_05351_as	ksgA	dimethyladenosine transferase	2.05826	2.65339	1.6615	0.626178	-0.675356	0.765113	1	4.81948	7.97746	1.6615	0.208274	-2.26345	0.0735562	1	5.84784	2.65339	7.97746	3.00651	1.58809	0.17776	1
BN373_05351_s	ksgA		119.776	120.811	119.087	0.985727	-0.0207399	0.97034	1	135.36	151.634	119.087	0.785357	-0.34858	0.172287	1	139.305	120.811	151.634	1.25513	0.32784	0.282418	1
BN373_05361_as	pdxA	4-hydroxythreonine-4-phosphate dehydrogenase	7.72061	4.87419	9.61821	1.97329	0.980605	0.252202	1	9.34249	9.06678	9.61821	1.06082	0.0851794	0.891739	1	7.38974	4.87419	9.06678	1.86016	0.895426	0.261688	1
BN373_05361_s	pdxA		100.361	91.3979	106.336	1.16344	0.218396	0.570628	1	107.545	108.753	106.336	0.977773	-0.032429	0.982574	1	101.811	91.3979	108.753	1.18989	0.250825	0.518606	1
BN373_05371_as	surA	chaperone/peptidyl-prolyl cis-trans isomeraseFT SurA	10.0822	9.31579	10.5932	1.13712	0.185382	0.858487	1	10.162	9.73088	10.5932	1.08861	0.122491	0.829467	1	9.56484	9.31579	9.73088	1.04456	0.0628907	1	1
BN373_05371_s	surA		191.16	208.567	179.555	0.860896	-0.21609	0.557161	1	181.782	184.009	179.555	0.975793	-0.0353526	0.966105	1	193.832	208.567	184.009	0.882252	-0.180737	0.516597	1
BN373_05381_as	imp	LPS-assembly protein	23.2053	22.1116	23.9345	1.08244	0.114285	0.817381	1	22.2548	20.5751	23.9345	1.16327	0.21819	0.587252	1	21.1897	22.1116	20.5751	0.930511	-0.103905	0.800571	1
BN373_05381_s	imp		293.492	281.331	301.598	1.07204	0.100358	0.752908	1	327.587	353.576	301.598	0.852995	-0.22939	0.365517	1	324.678	281.331	353.576	1.25679	0.329749	0.267774	1
BN373_05391_as	djlA	protein DjlA, DnaJ family	3.23871	5.30679	1.85998	0.350492	-1.51255	0.444696	1	1.96393	2.06787	1.85998	0.899468	-0.152857	1	1	3.36344	5.30679	2.06787	0.389666	-1.35969	0.252967	1
BN373_05391_s	djlA		34.0482	22.835	41.5237	1.81842	0.862687	0.302948	1	31.3024	21.0812	41.5237	1.9697	0.977978	0.00870282	0.302159	21.7827	22.835	21.0812	0.923196	-0.115291	0.705121	1
BN373_05401_as		DNA-binding response regulator	8.63963	10.9691	7.08666	0.646058	-0.630264	0.45964	1	7.15419	7.22173	7.08666	0.981297	-0.027238	0.952852	1	8.72067	10.9691	7.22173	0.658372	-0.603026	0.481797	1
BN373_05401_s			4.06469	6.57803	2.38913	0.363198	-1.46117	0.16855	1	3.87473	5.36033	2.38913	0.445706	-1.16584	0.214009	1	5.84741	6.57803	5.36033	0.814884	-0.295334	0.759287	1
BN373_05411_as		sensor histidine kinase	2.98323	2.2208	3.49151	1.57219	0.652773	0.737513	1	3.42977	3.36803	3.49151	1.03666	0.0519473	0.947403	1	2.90914	2.2208	3.36803	1.51658	0.600826	0.588714	1
BN373_05411_s			19.7206	29.0519	13.4998	0.464678	-1.1057	0.115481	1	12.7631	12.0265	13.4998	1.1225	0.166718	0.723062	1	18.8367	29.0519	12.0265	0.413966	-1.27242	0.00672704	0.495583
BN373_05421_as	citW	citrate:acetate antiporter	6.55737	4.83564	7.70519	1.59342	0.672123	0.511385	1	6.83458	5.96397	7.70519	1.29196	0.369558	0.703569	1	5.51264	4.83564	5.96397	1.23333	0.302564	0.750168	1
BN373_05421_s	citW		4.59604	7.02468	2.97694	0.423782	-1.2386	0.41898	1	3.48146	3.98599	2.97694	0.74685	-0.42111	1	1	5.20147	7.02468	3.98599	0.567427	-0.817495	0.280611	1
BN373_05431_as	citX	apo-citrate lyase phosphoribosyl-dephospho-CoAFT transferase	17.8088	15.4492	19.3819	1.25455	0.327174	0.657531	1	27.6733	35.9647	19.3819	0.538914	-0.891873	0.0739005	1	27.7585	15.4492	35.9647	2.32793	1.21905	0.0489061	1
BN373_05431_s	citX		24.4157	14.9512	30.7253	2.05504	1.03916	0.103009	1	23.8519	16.9785	30.7253	1.80966	0.855721	0.0499281	0.81099	16.1676	14.9512	16.9785	1.13559	0.183443	0.722006	1
BN373_05441_as		pseudouridine synthase, RluA family	5.91082	7.46976	4.87152	0.652165	-0.616691	0.469062	1	7.52122	10.1709	4.87152	0.478965	-1.06201	0.153765	1	9.09046	7.46976	10.1709	1.36161	0.445315	0.523037	1
BN373_05441_s			58.7495	57.0309	59.8953	1.05022	0.0706981	0.904327	1	67.5446	75.1939	59.8953	0.796545	-0.328172	0.303223	1	67.9287	57.0309	75.1939	1.31848	0.39887	0.322964	1
BN373_05451_as	rapA	RNA polymerase associated protein RapA	10.6149	10.9883	10.366	0.943359	-0.0841213	0.920073	1	16.7305	23.095	10.366	0.44884	-1.15573	0.0333683	1	18.2523	10.9883	23.095	2.10177	1.07161	0.10321	1
BN373_05451_s	rapA		263.443	233.471	283.424	1.21396	0.279721	0.468034	1	303.47	323.515	283.424	0.876078	-0.190869	0.443984	1	287.497	233.471	323.515	1.38568	0.47059	0.127653	1
BN373_05461_as		conserved hypothetical protein	0.228442	0	0.380737	Inf	Inf	1	1	0.411196	0.441656	0.380737	0.862066	-0.214129	1	1	0.264993	0	0.441656	Inf	Inf	0.832294	1
BN373_05461_s			5.29331	3.73567	6.33174	1.69494	0.761237	0.485865	1	7.63033	8.92893	6.33174	0.709127	-0.495884	0.554344	1	6.85162	3.73567	8.92893	2.39018	1.25712	0.142273	1
BN373_05471_as	polB	DNA polymerase II	8.31369	11.8535	5.95379	0.50228	-0.993438	0.343776	1	6.74499	7.53619	5.95379	0.790027	-0.340027	1	1	9.26313	11.8535	7.53619	0.635775	-0.653411	0.228474	1
BN373_05471_s	polB		80.8206	81.9518	80.0665	0.976995	-0.0335772	0.9034	1	80.1433	80.2202	80.0665	0.998084	-0.00276738	0.994132	1	80.9128	81.9518	80.2202	0.978871	-0.0308098	0.8494	1
BN373_05481_as	araD	L-ribulose-5-phosphate 4-epimerase	1.00589	0	1.67648	Inf	Inf	0.209787	1	1.10128	0.52607	1.67648	3.1868	1.67211	0.376604	1	0.315642	0	0.52607	Inf	Inf	0.858948	1
BN373_05481_s	araD		0.87207	0.944605	0.823713	0.872018	-0.19757	1	1	0.411856	0	0.823713	Inf	Inf	0.248044	1	0.377842	0.944605	0	0	#NAME?	0.240992	1
BN373_05491_as	araA	L-arabinose isomerase	1.16732	2.2208	0.464996	0.209382	-2.25579	0.335183	1	1.18482	1.90465	0.464996	0.244137	-2.03424	0.370562	1	2.03111	2.2208	1.90465	0.857642	-0.221552	0.981952	1
BN373_05491_s	araA		2.21889	1.40836	2.75925	1.9592	0.970264	0.517386	1	2.12494	1.49064	2.75925	1.85106	0.888349	0.461681	1	1.45772	1.40836	1.49064	1.05842	0.0819143	1	1
BN373_05501_as	araB	L-ribulokinase	1.58684	0.90374	2.04223	2.25976	1.17617	0.723652	1	1.18434	0.326441	2.04223	6.25605	2.64525	0.259452	1	0.557361	0.90374	0.326441	0.361212	-1.46908	0.846873	1
BN373_05501_s	araB		0.30348	0	0.5058	Inf	Inf	0.990741	1	0.568424	0.631049	0.5058	0.801522	-0.319186	1	1	0.37863	0	0.631049	Inf	Inf	0.87076	1
BN373_05511_as	araC	arabinose operon regulatory protein	2.52197	4.38377	1.28076	0.292159	-1.77517	0.194092	1	3.14991	5.01906	1.28076	0.255179	-1.97042	0.081491	1	4.76494	4.38377	5.01906	1.14492	0.195243	0.895054	1
BN373_05511_s	araC		9.42175	17.3555	4.13259	0.238115	-2.07027	0.00884912	0.828461	4.69779	5.26298	4.13259	0.78522	-0.348832	0.697227	1	10.1	17.3555	5.26298	0.303246	-1.72144	0.00548369	0.437651
BN373_05521_as		putative membrane protein	14.2755	13.6996	14.6595	1.07007	0.097706	1	1	13.8036	12.9477	14.6595	1.13221	0.179145	1	1	13.2484	13.6996	12.9477	0.945115	-0.0814386	0.978948	1
BN373_05521_s			18.3942	21.9759	16.0064	0.728359	-0.457278	0.562197	1	18.4782	20.95	16.0064	0.764027	-0.388305	0.629803	1	21.3604	21.9759	20.95	0.953317	-0.0689722	0.760034	1
BN373_05531_as	thiQ	thiamine ABC transporter, ATP-binding protein	7.93485	6.56602	8.8474	1.34745	0.430234	0.698457	1	8.48283	8.11825	8.8474	1.08982	0.124085	0.766442	1	7.49736	6.56602	8.11825	1.2364	0.306149	0.924784	1
BN373_05531_s	thiQ		14.9604	12.1858	16.8101	1.37948	0.464127	0.58349	1	15.2565	13.7029	16.8101	1.22676	0.294851	0.894439	1	13.096	12.1858	13.7029	1.12449	0.169276	0.692345	1
BN373_05541_as	thiP	thiamine/thiamine pyrophosphate ABC transporter,FT permease protein	6.6703	9.25797	4.94518	0.534154	-0.904672	0.331846	1	6.04006	7.13494	4.94518	0.693094	-0.528876	0.613025	1	7.98415	9.25797	7.13494	0.770681	-0.375795	0.773293	1
BN373_05541_s	thiP		59.2871	64.0727	56.0967	0.875517	-0.191793	0.634387	1	63.5455	70.9942	56.0967	0.790159	-0.339785	0.325652	1	68.2256	64.0727	70.9942	1.10803	0.147992	0.846242	1
BN373_05551_as	thiB	thiamin/thiamin pyrophosphate ABC transporter,FT periplasmic thiamin/thiamin pyrophospate-binding protein	4.69732	3.08599	5.77154	1.87024	0.903223	0.488805	1	4.62159	3.47165	5.77154	1.66248	0.733337	0.558903	1	3.31738	3.08599	3.47165	1.12497	0.169887	0.885108	1
BN373_05551_s	thiB		54.4757	55.7679	53.6143	0.961382	-0.0568182	0.936384	1	59.7221	65.8299	53.6143	0.814437	-0.296126	0.516979	1	61.8051	55.7679	65.8299	1.18043	0.239308	0.773814	1
BN373_05561_as	sgrR	sugar transport-related sRNA regulator SgrR	1.43994	0.432595	2.11151	4.88103	2.28719	0.356791	1	2.06868	2.02586	2.11151	1.04228	0.0597423	1	1	1.38855	0.432595	2.02586	4.68303	2.22744	0.270542	1
BN373_05561_s	sgrR		52.7017	55.6995	50.7032	0.910299	-0.135587	0.854469	1	43.8793	37.0554	50.7032	1.36831	0.452395	0.166459	1	44.513	55.6995	37.0554	0.665272	-0.587983	0.11385	1
BN373_05571_as		conserved hypothetical protein	0.557995	0	0.929992	Inf	Inf	0.406901	1	0.464996	0	0.929992	Inf	Inf	0.250396	1	0	0	0	NA	NA	NA	NA
BN373_05571_s			18.9531	6.99903	26.9225	3.84661	1.94359	0.0103499	0.872576	15.0874	3.25217	26.9225	8.27833	3.04934	0.00589144	0.245415	4.75091	6.99903	3.25217	0.46466	-1.10575	0.265857	1
BN373_05581_as	setA	sugar efflux transporter A	5.53011	4.40305	6.28149	1.42662	0.512604	0.738373	1	4.55593	2.83036	6.28149	2.21932	1.15012	0.355241	1	3.45944	4.40305	2.83036	0.642819	-0.637517	0.72449	1
BN373_05581_s	setA		15.5552	10.3137	19.0495	1.84701	0.885193	0.19584	1	18.0848	17.12	19.0495	1.11271	0.154075	0.761846	1	14.3975	10.3137	17.12	1.65993	0.731119	0.219546	1
BN373_05591_as		transporter, anion:cation symporter (ACS) family	5.58232	4.91274	6.02871	1.22716	0.29532	0.864284	1	4.45734	2.88597	6.02871	2.08897	1.06279	0.174539	1	3.69668	4.91274	2.88597	0.587446	-0.767472	0.353236	1
BN373_05591_s			0.937765	2.34441	0	0	#NAME?	0.120811	1	0.78431	1.56862	0	0	#NAME?	0.159429	1	1.87894	2.34441	1.56862	0.669089	-0.57973	0.962051	1
BN373_05601_s		transcriptional regulator, LysR family	0.865229	0.927504	0.823713	0.888096	-0.171212	1	1	0.669234	0.514755	0.823713	1.6002	0.678256	0.928013	1	0.679854	0.927504	0.514755	0.554989	-0.849468	0.904423	1
BN373_05611_as	aroD	3-dehydroquinate dehydratase, type I	0.919491	0.90374	0.929992	1.02905	0.0413114	1	1	0.972862	1.01573	0.929992	0.915588	-0.12723	1	1	0.970935	0.90374	1.01573	1.12392	0.168541	1	1
BN373_05611_s	aroD		11.6923	7.94364	14.1914	1.78651	0.837141	0.289539	1	12.2827	10.374	14.1914	1.36797	0.452035	0.468953	1	9.40188	7.94364	10.374	1.30596	0.385106	0.775352	1
BN373_05621_as		transporter, major facilitator family	0.80296	0.86519	0.761473	0.880122	-0.184224	1	1	0.725382	0.689291	0.761473	1.10472	0.14368	1	1	0.759651	0.86519	0.689291	0.796693	-0.327904	1	1
BN373_05621_s			2.63236	3.75277	1.88543	0.502409	-0.993065	0.524269	1	2.13224	2.37906	1.88543	0.792508	-0.335503	1	1	2.92854	3.75277	2.37906	0.633948	-0.657562	0.526305	1
BN373_05631_as		putative shikimate 5-dehydrogenase	0.346076	0.86519	0	0	#NAME?	0.484632	1	0.326441	0.652883	0	0	#NAME?	0.515861	1	0.737806	0.86519	0.652883	0.754612	-0.406193	1	1
BN373_05631_s			0	0	0	NA	NA	NA	NA	0.373672	0.747344	0	0	#NAME?	0.672333	1	0.448406	0	0.747344	Inf	Inf	0.62544	1
BN373_05641_as		NADH:flavin oxidoreductase, NADH oxidase family	2.51672	3.12454	2.11151	0.675782	-0.565369	0.797368	1	2.45254	2.79357	2.11151	0.755846	-0.403837	0.90531	1	2.92596	3.12454	2.79357	0.894075	-0.161533	1	1
BN373_05641_s			1.72398	0.936055	2.24926	2.40292	1.26479	0.571964	1	2.61527	2.98127	2.24926	0.754464	-0.406475	0.818364	1	2.16318	0.936055	2.98127	3.18493	1.67126	0.270908	1
BN373_05651_as	leuD	3-isopropylmalate dehydratase, small subunit	0.361496	0.90374	0	0	#NAME?	0.45972	1	0.181425	0.36285	0	0	#NAME?	1	1	0.579206	0.90374	0.36285	0.401498	-1.31654	0.627427	1
BN373_05651_s	leuD		2.46781	0.927504	3.49467	3.76783	1.91373	0.47629	1	3.41241	3.33015	3.49467	1.0494	0.0695685	0.905544	1	2.36909	0.927504	3.33015	3.59045	1.84416	0.461863	1
BN373_05661_as	leuC	3-isopropylmalate dehydratase, large subunit	0.726891	0	1.21149	Inf	Inf	0.317443	1	0.868778	0.52607	1.21149	2.3029	1.20345	0.602388	1	0.315642	0	0.52607	Inf	Inf	0.839288	1
BN373_05661_s	leuC		7.21405	7.49699	7.02543	0.9371	-0.0937244	0.958623	1	6.48181	5.93819	7.02543	1.18309	0.242564	0.747161	1	6.56171	7.49699	5.93819	0.792076	-0.336289	0.605717	1
BN373_05671_as	leuB	3-isopropylmalate dehydrogenase	2.41484	0.90374	3.42224	3.78675	1.92096	0.453613	1	2.27659	1.13095	3.42224	3.02599	1.59741	0.224969	1	1.04006	0.90374	1.13095	1.25141	0.323552	1	1
BN373_05671_s	leuB		7.86769	8.39029	7.51929	0.89619	-0.158123	0.975101	1	6.53695	5.55461	7.51929	1.3537	0.436911	0.595735	1	6.68888	8.39029	5.55461	0.662029	-0.595034	0.487441	1
BN373_05681_as		2-isopropylmalate synthase LeuA	3.07371	3.49931	2.78998	0.797294	-0.326817	1	1	3.42465	4.05932	2.78998	0.687302	-0.540983	0.832401	1	3.83531	3.49931	4.05932	1.16003	0.214166	0.897431	1
BN373_05681_s			13.3914	8.41594	16.7084	1.98533	0.989379	0.172981	1	13.8691	11.0299	16.7084	1.51483	0.599159	0.148227	1	9.9843	8.41594	11.0299	1.31059	0.39022	0.826256	1
BN373_05691_as	leuL	leucine operon leader peptide	0.540014	0	0.900024	Inf	Inf	0.493878	1	0.891668	0.883312	0.900024	1.01892	0.027041	1	1	0.529987	0	0.883312	Inf	Inf	0.426392	1
BN373_05691_s	leuL		1.99876	3.76132	0.823713	0.218996	-2.19103	0.329329	1	0.540545	0.257377	0.823713	3.20041	1.67826	0.514622	1	1.65895	3.76132	0.257377	0.0684274	-3.86928	0.0158294	0.752628
BN373_05701_as	leuO	transcriptional regulator LeuO	0.270007	0	0.450012	Inf	Inf	1	1	0.225006	0	0.450012	Inf	Inf	0.709182	1	0	0	0	NA	NA	NA	NA
BN373_05701_s	leuO		1.01793	1.85501	0.459875	0.24791	-2.01211	0.45188	1	0.487315	0.514755	0.459875	0.893387	-0.162643	1	1	1.05086	1.85501	0.514755	0.277495	-1.84947	0.461166	1
BN373_05711_as	ilvI	acetolactate synthase, large subunit, isozymeFT III	2.50544	3.51858	1.83002	0.5201	-0.943139	0.52944	1	1.32306	0.816104	1.83002	2.24238	1.16503	0.979395	1	1.8971	3.51858	0.816104	0.231941	-2.10817	0.399681	1
BN373_05711_s	ilvI		6.91863	9.79009	5.00433	0.511162	-0.968147	0.281849	1	6.63397	8.26362	5.00433	0.605585	-0.723598	0.366486	1	8.87421	9.79009	8.26362	0.84408	-0.244549	0.683511	1
BN373_05721_as	ilvH	acetolactate synthase, small subunit, isozymeFT III	0.526824	1.31706	0	0	#NAME?	0.334427	1	0.625885	1.25177	0	0	#NAME?	0.415023	1	1.27789	1.31706	1.25177	0.950427	-0.0733523	1	1
BN373_05721_s	ilvH		3.51114	3.27192	3.67062	1.12186	0.16589	1	1	3.8673	4.06398	3.67062	0.90321	-0.146867	0.934692	1	3.74715	3.27192	4.06398	1.24208	0.312757	0.803792	1
BN373_05731_as	fruR	fructose repressor	7.21025	6.17198	7.90243	1.28037	0.356562	0.716017	1	5.75424	3.60606	7.90243	2.19143	1.13187	0.183286	1	4.63243	6.17198	3.60606	0.584263	-0.775309	0.397511	1
BN373_05731_s	fruR		51.1866	73.3306	36.4239	0.496708	-1.00953	0.0150182	0.976711	38.5564	40.6888	36.4239	0.895182	-0.159747	0.622785	1	53.7456	73.3306	40.6888	0.554868	-0.849783	0.0418916	1
BN373_05741_as	mraZ	MraZ protein	5.4721	3.57641	6.73589	1.88342	0.913357	0.41098	1	5.57903	4.42217	6.73589	1.52321	0.607116	0.47132	1	4.08386	3.57641	4.42217	1.23648	0.306241	0.828215	1
BN373_05741_s	mraZ		162.818	128.609	185.623	1.44331	0.529383	0.174929	1	159.796	133.97	185.623	1.38556	0.470471	0.0843645	1	131.825	128.609	133.97	1.04168	0.0589121	0.80306	1
BN373_05751_as	mraW	S-adenosyl-methyltransferase MraW	12.8285	6.24908	17.2148	2.75478	1.46194	0.0769133	1	11.5222	5.82955	17.2148	2.95303	1.56219	0.0397809	1	5.99736	6.24908	5.82955	0.932866	-0.100258	0.997105	1
BN373_05751_s	mraW		152.384	137.489	162.315	1.18056	0.239477	0.55572	1	155.427	148.539	162.315	1.09274	0.127952	0.68197	1	144.119	137.489	148.539	1.08037	0.111525	0.704333	1
BN373_05761_as	ftsL	cell division protein FtsL	2.15133	4.02828	0.900024	0.223426	-2.16213	0.308128	1	1.38133	1.86264	0.900024	0.483199	-1.04931	0.582792	1	2.72889	4.02828	1.86264	0.46239	-1.11282	0.601497	1
BN373_05761_s	ftsL		50.3004	43.1013	55.0998	1.27838	0.354317	0.465554	1	49.3361	43.5723	55.0998	1.26456	0.338635	0.353608	1	43.3839	43.1013	43.5723	1.01093	0.0156821	0.903771	1
BN373_05771_as	ftsI	peptidoglycan synthetase FtsI	9.7547	14.5648	6.548	0.449578	-1.15336	0.116193	1	6.03796	5.52792	6.548	1.18453	0.244317	0.817719	1	9.14266	14.5648	5.52792	0.379541	-1.39767	0.0280065	1
BN373_05771_s	ftsI		184.505	161.86	199.602	1.23317	0.302373	0.427118	1	191.755	183.908	199.602	1.08533	0.118136	0.727825	1	175.089	161.86	183.908	1.13622	0.184237	0.489935	1
BN373_05781_as	murE	UDP-N-acetylmuramoylalanyl-D-glutamate--2,FT 6-diaminopimelate ligase	8.55453	6.72022	9.77739	1.45492	0.540941	0.721582	1	7.69206	5.60673	9.77739	1.74387	0.802291	0.249292	1	6.05213	6.72022	5.60673	0.834307	-0.26135	0.767554	1
BN373_05781_s	murE		128.897	136.132	124.074	0.911426	-0.133802	0.733268	1	126.355	128.636	124.074	0.964537	-0.0520914	0.771915	1	131.634	136.132	128.636	0.944937	-0.0817104	0.95441	1
BN373_05791_as	murF	UDP-N-acetylmuramoyl-tripeptide--D-alanyl-D-alaFT nine ligase	8.49065	10.181	7.36376	0.723286	-0.467362	0.568768	1	6.63026	5.89676	7.36376	1.24878	0.320521	0.857832	1	7.61045	10.181	5.89676	0.579194	-0.787882	0.352208	1
BN373_05791_s	murF		182.369	153.376	201.698	1.31505	0.395121	0.307183	1	189.567	177.436	201.698	1.13674	0.184897	0.449478	1	167.812	153.376	177.436	1.15687	0.210225	0.592879	1
BN373_05801_as	mraY	phospho-N-acetylmuramoyl-pentapeptide-transferaFT se	7.72899	6.9408	8.25445	1.18927	0.250071	1	1	7.69008	7.12572	8.25445	1.1584	0.212137	0.895397	1	7.05175	6.9408	7.12572	1.02664	0.0379339	1	1
BN373_05801_s	mraY		135.401	106.084	154.946	1.4606	0.54656	0.175898	1	145.613	136.28	154.946	1.13697	0.185198	0.354419	1	124.201	106.084	136.28	1.28464	0.361363	0.506422	1
BN373_05811_as	murD	UDP-N-acetylmuramoylalanine--D-glutamate ligase	7.14088	5.70083	8.10091	1.421	0.506911	0.619604	1	7.83414	7.56737	8.10091	1.07051	0.0982924	1	1	6.82076	5.70083	7.56737	1.32741	0.408619	0.608277	1
BN373_05811_s	murD		123.425	135.48	115.388	0.851695	-0.231591	0.517118	1	119.459	123.531	115.388	0.934077	-0.0983863	0.703541	1	128.311	135.48	123.531	0.911804	-0.133205	0.699544	1
BN373_05821_as	ftsW	cell division protein FtsW	6.17807	3.08599	8.23946	2.66996	1.41682	0.161873	1	6.80208	5.3647	8.23946	1.53587	0.619053	0.405799	1	4.45322	3.08599	5.3647	1.73841	0.797764	0.469066	1
BN373_05821_s	ftsW		124.993	132.413	120.046	0.906601	-0.141461	0.717723	1	114.839	109.631	120.046	1.095	0.130927	0.629964	1	118.744	132.413	109.631	0.827948	-0.272388	0.41726	1
BN373_05831_as	murG	undecaprenyldiphospho-muramoylpentapeptideFT beta-N-acetylglucosaminyltransferase	4.72723	3.57641	5.49444	1.5363	0.61946	0.628003	1	7.41122	9.328	5.49444	0.589026	-0.763596	0.359822	1	7.02737	3.57641	9.328	2.6082	1.38306	0.151062	1
BN373_05831_s	murG		140.131	127.836	148.327	1.1603	0.214495	0.642767	1	143.172	138.016	148.327	1.07471	0.103945	0.64996	1	133.944	127.836	138.016	1.07964	0.11055	0.882015	1
BN373_05841_as	murC	UDP-N-acetylmuramate--alanine ligase	11.4388	10.6907	11.9375	1.11663	0.159153	0.827378	1	11.1943	10.451	11.9375	1.14224	0.19187	0.684642	1	10.5469	10.6907	10.451	0.977577	-0.0327172	0.965383	1
BN373_05841_s	murC		182.865	147.382	206.521	1.40127	0.486734	0.242222	1	200.746	194.971	206.521	1.05924	0.08303	0.727143	1	175.935	147.382	194.971	1.3229	0.403704	0.324358	1
BN373_05851_as	ddlB	D-alanine--D-alanine ligase B	5.44894	5.40316	5.47946	1.01412	0.020228	1	1	5.07762	4.67579	5.47946	1.17188	0.228822	1	1	4.96674	5.40316	4.67579	0.86538	-0.208594	1	1
BN373_05851_s	ddlB		79.2918	77.2886	80.6272	1.0432	0.0610107	0.925227	1	88.5794	96.5315	80.6272	0.835243	-0.259733	0.489857	1	88.8344	77.2886	96.5315	1.24897	0.320744	0.566061	1
BN373_05861_as	ftsQ	cell division protein FtsQ	6.26446	5.85503	6.53741	1.11654	0.159041	1	1	5.6094	4.6814	6.53741	1.39646	0.481778	0.653593	1	5.15085	5.85503	4.6814	0.799551	-0.322738	0.861438	1
BN373_05861_s	ftsQ		101.3	88.9081	109.561	1.2323	0.301352	0.443558	1	106.129	102.697	109.561	1.06684	0.0933401	0.517896	1	97.1816	88.9081	102.697	1.1551	0.208012	0.85347	1
BN373_05871_as	ftsA	cell division protein FtsA	7.80631	6.62385	8.59462	1.29753	0.375764	0.652171	1	7.84197	7.08931	8.59462	1.21234	0.27779	0.772302	1	6.90312	6.62385	7.08931	1.07027	0.0979747	0.859523	1
BN373_05871_s	ftsA		104.323	83.2832	118.35	1.42105	0.506956	0.200629	1	113.069	107.789	118.35	1.09797	0.134838	0.51405	1	97.987	83.2832	107.789	1.29425	0.372119	0.396703	1
BN373_05881_as	ftsZ	cell division protein FtsZ	9.85199	10.9498	9.12011	0.832902	-0.263781	0.800045	1	7.85688	6.59366	9.12011	1.38317	0.467973	0.42622	1	8.33611	10.9498	6.59366	0.602171	-0.731754	0.218558	1
BN373_05881_s	ftsZ		168.048	138.983	187.425	1.34855	0.431406	0.293178	1	180.097	172.769	187.425	1.08483	0.117465	0.560279	1	159.255	138.983	172.769	1.2431	0.313941	0.53221	1
BN373_05891_as	lpxC	UDP-3-O-[3-hydroxymyristoyl] N-acetylglucosamineFT deacetylase	20.2136	17.7471	21.8579	1.23163	0.300569	0.622649	1	21.3501	20.8423	21.8579	1.04873	0.0686375	0.743652	1	19.6042	17.7471	20.8423	1.17441	0.231931	0.837047	1
BN373_05891_s	lpxC		366.24	363.762	367.893	1.01136	0.0162897	0.935945	1	429.44	490.987	367.893	0.749292	-0.4164	0.155115	1	440.097	363.762	490.987	1.34975	0.43269	0.32314	1
BN373_05901_as	secM	secretion monitor protein	8.2044	10.1039	6.93807	0.686674	-0.542303	0.645773	1	6.2272	5.51632	6.93807	1.25774	0.330828	0.483091	1	7.35135	10.1039	5.51632	0.545961	-0.873131	0.14517	1
BN373_05901_s	secM		194.91	237.999	166.183	0.698251	-0.518182	0.121581	1	194.484	222.785	166.183	0.745935	-0.422878	0.0931847	1	228.871	237.999	222.785	0.936075	-0.0953039	0.747946	1
BN373_05911_as	secA	preprotein translocase, SecA subunit	29.1207	34.946	25.2371	0.722175	-0.46958	0.455658	1	23.9652	22.6934	25.2371	1.11209	0.153277	0.602673	1	27.5944	34.946	22.6934	0.649384	-0.622857	0.133488	1
BN373_05911_s	secA		544.897	560.748	534.329	0.952887	-0.0696236	0.841926	1	567.038	599.747	534.329	0.890924	-0.166626	0.571784	1	584.148	560.748	599.747	1.06955	0.0970024	0.869908	1
BN373_05921_as	mutT	mutator mutT protein	5.90574	7.45049	4.87591	0.654441	-0.611664	0.599917	1	7.62983	10.3838	4.87591	0.469571	-1.09059	0.1799	1	9.21045	7.45049	10.3838	1.3937	0.478921	0.545223	1
BN373_05921_s	mutT		4.17118	4.70592	3.81468	0.810612	-0.302916	0.777627	1	4.19873	4.58278	3.81468	0.832394	-0.264662	0.998876	1	4.63204	4.70592	4.58278	0.973833	-0.0382541	0.760082	1
BN373_05931_as		zinc-binding protein YacG	3.49481	2.65339	4.05575	1.52851	0.612131	0.762157	1	4.18135	4.30695	4.05575	0.941676	-0.0866972	0.909041	1	3.64553	2.65339	4.30695	1.62319	0.698828	0.523217	1
BN373_05931_s			6.3389	8.41594	4.95421	0.58867	-0.764469	0.41781	1	6.33712	7.72002	4.95421	0.641735	-0.63995	0.37265	1	7.99839	8.41594	7.72002	0.91731	-0.124519	0.98602	1
BN373_05941_as		conserved hypothetical protein	3.70089	4.81637	2.95724	0.613998	-0.703694	0.57679	1	4.50861	6.05998	2.95724	0.487995	-1.03506	0.215107	1	5.56254	4.81637	6.05998	1.25821	0.331367	0.657301	1
BN373_05941_s			64.3284	66.056	63.1767	0.956412	-0.0642957	0.967903	1	71.2741	79.3715	63.1767	0.795962	-0.329228	0.246325	1	74.0453	66.056	79.3715	1.20158	0.264932	0.322359	1
BN373_05951_as	coaE	dephospho-CoA kinase	3.96822	3.51858	4.26797	1.21298	0.278555	0.919078	1	4.66471	5.06146	4.26797	0.84323	-0.246002	0.722496	1	4.44431	3.51858	5.06146	1.43849	0.524557	0.525805	1
BN373_05951_s	coaE		51.0278	48.2709	52.8657	1.09519	0.131176	0.782411	1	53.7029	54.54	52.8657	0.9693	-0.0449848	0.8116	1	52.0324	48.2709	54.54	1.12987	0.176161	0.534703	1
BN373_05961_as	guaC	guanosine monophosphate reductase	6.53608	4.4416	7.93239	1.78593	0.836677	0.367335	1	6.45833	4.98426	7.93239	1.59149	0.670376	0.420222	1	4.7672	4.4416	4.98426	1.12218	0.166301	1	1
BN373_05961_s	guaC		132.594	123.172	138.874	1.12748	0.173102	0.702043	1	124.926	110.979	138.874	1.25136	0.323501	0.201435	1	115.856	123.172	110.979	0.901002	-0.150398	0.538748	1
BN373_05971_as		protein transport protein HofC	18.7606	20.9959	17.2704	0.822561	-0.281806	0.627538	1	21.7025	26.1346	17.2704	0.660824	-0.597662	0.173876	1	24.0791	20.9959	26.1346	1.24475	0.315856	0.661588	1
BN373_05971_s			1.60942	1.40836	1.74346	1.23794	0.307943	1	1	2.027	2.31055	1.74346	0.754567	-0.406278	1	1	1.94967	1.40836	2.31055	1.6406	0.714221	0.967794	1
BN373_05981_as	hofB	protein transport protein HofB	4.65704	3.06671	5.71725	1.86429	0.898627	0.505697	1	3.58732	1.45739	5.71725	3.92294	1.97194	0.0724043	1	2.10112	3.06671	1.45739	0.475228	-1.07331	0.476086	1
BN373_05981_s	hofB		3.05699	7.02468	0.411856	0.0586299	-4.09222	0.00903621	0.828461	1.64315	2.87445	0.411856	0.143282	-2.80307	0.0962613	1	4.53454	7.02468	2.87445	0.409192	-1.28915	0.185757	1
BN373_05991_as		type IV pilus protein	1.69051	0.86519	2.24072	2.58986	1.37287	0.702574	1	1.58602	0.931318	2.24072	2.40597	1.26662	0.599519	1	0.904867	0.86519	0.931318	1.07643	0.106257	1	1
BN373_05991_s			10.0028	12.126	8.58729	0.708174	-0.497824	0.543836	1	8.15095	7.71461	8.58729	1.11312	0.15461	0.775719	1	9.47915	12.126	7.71461	0.636206	-0.652434	0.252675	1
BN373_06001_as		conserved hypothetical protein	6.14039	7.99873	4.90149	0.612783	-0.706552	0.42412	1	4.97287	5.04425	4.90149	0.971698	-0.0414202	0.8831	1	6.22604	7.99873	5.04425	0.630631	-0.665132	0.502872	1
BN373_06001_s			0.461426	0.463752	0.459875	0.991641	-0.0121107	1	1	0.229938	0	0.459875	Inf	Inf	0.664825	1	0.185501	0.463752	0	0	#NAME?	0.653653	1
BN373_06011_as	nadC	nicotinate-nucleotide diphosphorylaseFT (carboxylating)	4.29795	2.67267	5.38147	2.01352	1.00972	0.418494	1	5.00443	4.6274	5.38147	1.16296	0.217797	0.743852	1	3.84551	2.67267	4.6274	1.73138	0.791921	0.57994	1
BN373_06011_s	nadC		51.308	49.5681	52.4678	1.0585	0.0820203	0.91273	1	48.4246	44.3814	52.4678	1.1822	0.241478	0.430793	1	46.4561	49.5681	44.3814	0.895362	-0.159458	0.607201	1
BN373_06021_as	ampD	N-acetylmuramoyl-L-alanine amidase	1.80653	3.14381	0.915008	0.29105	-1.78066	0.333965	1	1.12279	1.33058	0.915008	0.687678	-0.540194	1	1	2.05587	3.14381	1.33058	0.423236	-1.24047	0.301565	1
BN373_06021_s	ampD		19.4379	26.6305	14.6429	0.549852	-0.862884	0.117695	1	23.6512	32.6596	14.6429	0.448348	-1.15731	0.0327777	0.660864	30.248	26.6305	32.6596	1.2264	0.294425	0.808172	1
BN373_06031_as	ampE	protein AmpE	1.35227	1.35561	1.35004	0.995888	-0.00594422	1	1	4.48213	7.61423	1.35004	0.177304	-2.4957	0.351061	1	5.11078	1.35561	7.61423	5.61683	2.48976	0.333854	1
BN373_06031_s	ampE		21.7761	30.3918	16.0323	0.527521	-0.922701	0.125494	1	23.2297	30.427	16.0323	0.526911	-0.92437	0.208624	1	30.413	30.3918	30.427	1.00116	0.0016693	0.928897	1
BN373_06041_as		alpha-N-arabinofuranosidase	4.85214	6.11416	4.0108	0.655986	-0.608263	0.603706	1	6.20655	8.40229	4.0108	0.477346	-1.06689	0.334986	1	7.48704	6.11416	8.40229	1.37424	0.45863	0.926412	1
BN373_06041_s			6.82665	7.49699	6.37976	0.850977	-0.232808	0.855176	1	5.60996	4.84016	6.37976	1.31809	0.398448	0.471892	1	5.90289	7.49699	4.84016	0.645614	-0.631256	0.281001	1
BN373_06051_as		sugar transporter, glycoside-pentoside-hexuronideFT (GPH):cation symporter family	7.09534	7.46976	6.84573	0.916459	-0.125858	1	1	5.38512	3.92452	6.84573	1.74435	0.802689	0.456852	1	5.34262	7.46976	3.92452	0.525387	-0.928547	0.314511	1
BN373_06051_s			6.72998	6.08863	7.15755	1.17556	0.233348	0.856566	1	7.23977	7.322	7.15755	0.977541	-0.0327711	1	1	6.82865	6.08863	7.322	1.20257	0.266119	0.840205	1
BN373_06061_as	aroP	aromatic amino acid transport protein AroP	4.15579	5.70083	3.12576	0.548299	-0.866966	0.398928	1	4.45465	5.78354	3.12576	0.540458	-0.887746	0.337047	1	5.75046	5.70083	5.78354	1.01451	0.02078	1	1
BN373_06061_s	aroP		18.0839	20.0781	16.7543	0.834457	-0.261091	0.692354	1	14.3151	11.8759	16.7543	1.41078	0.496494	0.289183	1	15.1568	20.0781	11.8759	0.591486	-0.757584	0.124044	1
BN373_06071_as	pdhR	pyruvate dehydrogenase complex repressor	31.5108	11.5173	44.8399	3.89325	1.96098	0.000991846	0.798994	35.2574	25.675	44.8399	1.74644	0.804419	0.0459297	1	20.0119	11.5173	25.675	2.22925	1.15656	0.074308	1
BN373_06071_s	pdhR		395.284	268.032	480.118	1.79127	0.840984	0.0396065	1	460.655	441.193	480.118	1.08823	0.121981	0.571679	1	371.928	268.032	441.193	1.64604	0.719003	0.073522	1
BN373_06081_as	aceE	pyruvate dehydrogenase (acetyl-transferring),FT homodimeric type	122.322	77.9571	151.898	1.94848	0.962351	0.0302465	1	139.837	127.775	151.898	1.18879	0.249493	0.442042	1	107.848	77.9571	127.775	1.63905	0.712859	0.0956382	1
BN373_06081_s	aceE		2559.66	1993.94	2936.8	1.47286	0.558622	0.25417	1	2988.97	3041.14	2936.8	0.96569	-0.0503678	0.941635	1	2622.26	1993.94	3041.14	1.52519	0.60899	0.215628	1
BN373_06091_as	aceF	dihydrolipoyllysine-residue acetyltransferase	68.4847	57.9977	75.476	1.30136	0.380022	0.658591	1	73.9638	72.4515	75.476	1.04175	0.0590028	0.704453	1	66.67	57.9977	72.4515	1.24921	0.321019	0.975529	1
BN373_06091_s	aceF		1364.93	1268.1	1429.49	1.12727	0.172829	0.720757	1	1513.44	1597.4	1429.49	0.894886	-0.160224	0.853799	1	1465.68	1268.1	1597.4	1.25968	0.333052	0.849235	1
BN373_06101_as	lpdA	dihydrolipoamide dehydrogenase	49.2362	46.7417	50.8992	1.08895	0.122933	0.81489	1	51.6323	52.3653	50.8992	0.972003	-0.0409666	0.97141	1	50.1159	46.7417	52.3653	1.12031	0.1639	0.887893	1
BN373_06101_s	lpdA		860.808	812.525	892.997	1.09904	0.136243	0.722637	1	947.894	1002.79	892.997	0.890512	-0.167293	0.826112	1	926.684	812.525	1002.79	1.23417	0.303536	0.594248	1
BN373_06111_as		putative lipoprotein	1.34712	1.29779	1.38	1.06335	0.0886215	1	1	1.69133	2.00266	1.38	0.689086	-0.537245	1	1	1.72071	1.29779	2.00266	1.54314	0.625866	1	1
BN373_06111_s			1.2285	0.936055	1.42346	1.5207	0.604733	1	1	2.55891	3.69436	1.42346	0.385305	-1.37593	0.369558	1	2.59104	0.936055	3.69436	3.94673	1.98066	0.231842	1
BN373_06121_as		putative secreted protein	1.91026	1.35561	2.28003	1.68192	0.75011	1	1	3.01786	3.75569	2.28003	0.607086	-0.720026	0.532061	1	2.79566	1.35561	3.75569	2.77048	1.47014	0.51441	1
BN373_06121_s			2.2282	4.19087	0.91975	0.219465	-2.18793	0.289952	1	3.1592	5.39864	0.91975	0.170367	-2.55328	0.162499	1	4.91553	4.19087	5.39864	1.28819	0.365347	0.973653	1
BN373_06131_as		conserved hypothetical protein	2.23511	4.91274	0.450012	0.0916009	-3.44849	0.0292769	1	3.43343	6.41684	0.450012	0.0701298	-3.83383	0.00530445	0.68001	5.8152	4.91274	6.41684	1.30616	0.385334	0.787369	1
BN373_06131_s			19.506	19.717	19.3654	0.982165	-0.0259624	1	1	30.1792	40.9931	19.3654	0.472405	-1.0819	0.0053439	0.226861	32.4827	19.717	40.9931	2.07908	1.05594	0.03171	0.964229
BN373_06141_as	acnB	aconitate hydratase 2	22.6625	25.7073	20.6327	0.802599	-0.317248	0.573992	1	21.6638	22.6949	20.6327	0.909133	-0.137437	0.738288	1	23.8999	25.7073	22.6949	0.882819	-0.179811	1	1
BN373_06141_s	acnB		501.227	578.845	449.482	0.776515	-0.364915	0.297102	1	542.362	635.242	449.482	0.707575	-0.499044	0.063243	0.91237	612.684	578.845	635.242	1.09743	0.134129	0.590819	1
BN373_06151_as		conserved hypothetical protein	3.87991	5.34534	2.90295	0.543081	-0.880762	0.494284	1	3.46854	4.03412	2.90295	0.719599	-0.474736	0.757044	1	4.55861	5.34534	4.03412	0.754699	-0.406026	0.702816	1
BN373_06151_s			11.8304	9.31779	13.5054	1.44942	0.535478	0.687182	1	11.5183	9.53114	13.5054	1.41698	0.502818	0.433402	1	9.4458	9.31779	9.53114	1.0229	0.03266	1	1
BN373_06161_as	speD	S-adenosylmethionine decarboxylase proenzyme	8.32215	7.03717	9.1788	1.30433	0.38331	0.742985	1	9.83028	10.4818	9.1788	0.875692	-0.191505	0.814629	1	9.10393	7.03717	10.4818	1.48949	0.574815	0.488631	1
BN373_06161_s	speD		52.5786	55.02	50.9511	0.926047	-0.110843	0.833445	1	61.4175	71.8839	50.9511	0.708796	-0.496557	0.213054	1	65.1384	55.02	71.8839	1.30651	0.385714	0.716608	1
BN373_06171_as	speE	spermidine synthase	8.31482	12.3825	5.60302	0.452495	-1.14403	0.140148	1	7.19868	8.79433	5.60302	0.637118	-0.650369	0.277458	1	10.2296	12.3825	8.79433	0.710222	-0.493658	0.581901	1
BN373_06171_s	speE		67.3845	51.233	78.1522	1.52543	0.609212	0.34837	1	72.4098	66.6675	78.1522	1.17227	0.229302	0.503236	1	60.4937	51.233	66.6675	1.30126	0.37991	0.363468	1
BN373_06181_as		peptidyl-prolyl cis-trans isomerase	4.465	6.68167	2.98721	0.447075	-1.16141	0.288685	1	3.33485	3.68249	2.98721	0.811193	-0.301884	0.900651	1	4.88216	6.68167	3.68249	0.551133	-0.859527	0.481823	1
BN373_06181_s			9.29297	10.7689	8.30902	0.771575	-0.374121	0.64097	1	8.03457	7.76013	8.30902	1.07073	0.0985968	1	1	8.96364	10.7689	7.76013	0.720606	-0.472718	0.691057	1
BN373_06191_as		conserved hypothetical protein	0.278998	0	0.464996	Inf	Inf	0.992582	1	0.232498	0	0.464996	Inf	Inf	0.701372	1	0	0	0	NA	NA	NA	NA
BN373_06191_s			6.137	8.87969	4.30854	0.485213	-1.04331	0.353394	1	4.86125	5.41396	4.30854	0.795821	-0.329484	0.957885	1	6.80025	8.87969	5.41396	0.609702	-0.713825	0.377056	1
BN373_06201_as		conserved hypothetical protein	2.17361	0.86519	3.04589	3.52049	1.81578	0.395202	1	1.8858	0.725699	3.04589	4.19718	2.06942	0.285774	1	0.781495	0.86519	0.725699	0.838774	-0.253646	1	1
BN373_06201_s			43.1998	41.1009	44.599	1.08511	0.117842	0.790514	1	35.4833	26.3676	44.599	1.69143	0.758246	0.0143595	0.410064	32.2609	41.1009	26.3676	0.641533	-0.640404	0.0643302	1
BN373_06211_as	cueO	copper oxidase CueO	3.77783	2.18225	4.84155	2.2186	1.14965	0.416336	1	7.59545	10.3493	4.84155	0.467812	-1.096	0.209645	1	7.08251	2.18225	10.3493	4.74251	2.24565	0.0280283	1
BN373_06211_s	cueO		7.52496	6.55238	8.17334	1.24738	0.318906	0.784462	1	7.32261	6.47188	8.17334	1.2629	0.336741	0.550713	1	6.50408	6.55238	6.47188	0.987714	-0.0178347	0.923738	1
BN373_06221_as	gcd	quinoprotein glucose dehydrogenase	11.1433	9.72911	12.0861	1.24226	0.312973	0.669891	1	15.4275	18.7688	12.0861	0.643947	-0.634987	0.319688	1	15.153	9.72911	18.7688	1.92914	0.94796	0.165712	1
BN373_06221_s	gcd		184.028	197.063	175.338	0.889758	-0.168516	0.782093	1	293.468	411.598	175.338	0.425994	-1.2311	0.0318002	0.646184	325.784	197.063	411.598	2.08866	1.06258	0.0492464	1
BN373_06231_as	hpt	hypoxanthine phosphoribosyltransferase	14.4063	15.9204	13.3969	0.841492	-0.248978	0.765334	1	15.8958	18.3948	13.3969	0.728297	-0.457401	0.439671	1	17.405	15.9204	18.3948	1.15542	0.208423	0.793458	1
BN373_06231_s	hpt		36.3772	39.2886	34.4362	0.876492	-0.190187	0.657039	1	44.2526	54.069	34.4362	0.636894	-0.650875	0.0855908	1	48.1568	39.2886	54.069	1.3762	0.460689	0.39237	1
BN373_06241_as		carbonate dehydratase	38.049	41.512	35.7404	0.860964	-0.215975	0.715735	1	39.3312	42.922	35.7404	0.832683	-0.264162	0.636637	1	42.358	41.512	42.922	1.03396	0.0481871	1	1
BN373_06241_s			27.288	29.0177	26.1349	0.900655	-0.150954	0.707013	1	28.8446	31.5544	26.1349	0.82825	-0.271861	0.4796	1	30.5397	29.0177	31.5544	1.08742	0.120907	0.90373	1
BN373_06251_as		ABC transporter, ATP-binding protein	2.68818	3.08599	2.42297	0.785152	-0.348957	0.961722	1	1.81917	1.21536	2.42297	1.99362	0.995391	0.433556	1	1.96361	3.08599	1.21536	0.393832	-1.34435	0.290873	1
BN373_06251_s			32.3096	36.5574	29.4778	0.806342	-0.310536	0.503076	1	29.5515	29.6252	29.4778	0.995025	-0.00719521	0.970117	1	32.3981	36.5574	29.6252	0.810373	-0.303341	0.357118	1
BN373_06261_as		ABC transporter, permease protein	3.22575	4.02828	2.69073	0.667961	-0.582164	0.675645	1	3.48325	4.27577	2.69073	0.629298	-0.668185	0.685663	1	4.17677	4.02828	4.27577	1.06144	0.0860204	1	1
BN373_06261_s			19.8569	27.0601	15.0547	0.556344	-0.845951	0.149143	1	20.1114	25.1682	15.0547	0.598165	-0.741384	0.114211	1	25.9249	27.0601	25.1682	0.930084	-0.104567	0.695541	1
BN373_06271_as		PTS system, IIA component	2.25762	2.20152	2.29501	1.04246	0.0599989	1	1	2.88613	3.47725	2.29501	0.660007	-0.599447	0.597225	1	2.96696	2.20152	3.47725	1.57948	0.659446	0.65045	1
BN373_06271_s			11.4317	14.9427	9.09099	0.608392	-0.716928	0.32313	1	8.59979	8.10858	9.09099	1.12116	0.164988	1	1	10.8422	14.9427	8.10858	0.542646	-0.881916	0.245643	1
BN373_06281_as		polysaccharide deacetylase domain protein	17.9249	20.6789	16.0889	0.778032	-0.362099	0.558264	1	18.9129	21.7369	16.0889	0.740165	-0.434082	0.541695	1	21.3137	20.6789	21.7369	1.05116	0.0719828	0.987292	1
BN373_06281_s			35.4581	46.2278	28.2783	0.611716	-0.709066	0.132799	1	28.8936	29.5089	28.2783	0.958298	-0.0614535	1	1	36.1965	46.2278	29.5089	0.638336	-0.647612	0.068142	1
BN373_06291_as	panD	aspartate 1-decarboxylase	11.3136	10.9113	11.5818	1.06146	0.0860473	1	1	10.5059	9.43001	11.5818	1.22819	0.296533	0.730988	1	10.0225	10.9113	9.43001	0.864246	-0.210486	0.90805	1
BN373_06291_s	panD		64.2399	76.7907	55.8728	0.727598	-0.458786	0.244982	1	64.1722	72.4717	55.8728	0.77096	-0.375273	0.323409	1	74.1993	76.7907	72.4717	0.943757	-0.0835132	0.555384	1
BN373_06301_as	panC	pantoate--beta-alanine ligase	6.59305	9.61347	4.57943	0.476356	-1.06989	0.295301	1	4.4728	4.36617	4.57943	1.04884	0.0687988	0.960035	1	6.46509	9.61347	4.36617	0.454173	-1.13869	0.14191	1
BN373_06301_s	panC		74.921	69.2766	78.6839	1.13579	0.183701	0.666436	1	85.0873	91.4908	78.6839	0.860021	-0.217557	0.543765	1	82.6051	69.2766	91.4908	1.32066	0.401258	0.352516	1
BN373_06311_as	panB	3-methyl-2-oxobutanoate hydroxymethyltransferase	4.42726	4.83564	4.155	0.859244	-0.218861	0.980634	1	4.12156	4.08812	4.155	1.01636	0.0234096	0.888749	1	4.38713	4.83564	4.08812	0.845414	-0.24227	1	1
BN373_06311_s	panB		75.2861	81.0072	71.4721	0.882293	-0.18067	0.671177	1	84.8544	98.2367	71.4721	0.72755	-0.458882	0.134448	1	91.3449	81.0072	98.2367	1.21269	0.278212	0.492512	1
BN373_06321_as	folK	2-amino-4-hydroxy-6-hydroxymethyldihydropteridiFT ne pyrophosphokinase	3.78229	4.89347	3.0415	0.621543	-0.686074	0.576188	1	4.32131	5.60112	3.0415	0.543017	-0.880931	0.306664	1	5.31806	4.89347	5.60112	1.14461	0.194857	0.823451	1
BN373_06321_s	folK		126.73	141.541	116.856	0.825601	-0.276483	0.426772	1	126.829	136.803	116.856	0.854197	-0.22736	0.3247	1	138.698	141.541	136.803	0.966524	-0.049123	1	1
BN373_06331_as	pcnB	poly(A) polymerase	19.4578	18.2375	20.2713	1.11152	0.152528	0.819425	1	19.7435	19.2157	20.2713	1.05493	0.0771517	0.766533	1	18.8245	18.2375	19.2157	1.05364	0.0753762	0.984285	1
BN373_06331_s	pcnB		431.06	403.908	449.162	1.11204	0.15321	0.679666	1	444.278	439.394	449.162	1.02223	0.0317204	0.838239	1	425.2	403.908	439.394	1.08786	0.12149	0.793707	1
BN373_06341_as	gluQ	glutamyl-Q tRNA(Asp) synthetase	9.60556	11.1425	8.58089	0.770102	-0.376879	0.658643	1	7.16021	5.73953	8.58089	1.49505	0.580195	0.701515	1	7.90074	11.1425	5.73953	0.5151	-0.957075	0.417591	1
BN373_06341_s	gluQ		129.266	142.013	120.769	0.850404	-0.23378	0.473766	1	123.23	125.692	120.769	0.960829	-0.0576482	0.860231	1	132.22	142.013	125.692	0.885073	-0.176132	0.497696	1
BN373_06351_as	dksA	RNA polymerase-binding protein DksA	3.49719	3.46076	3.52148	1.01755	0.0250937	0.875252	1	3.83821	4.15495	3.52148	0.847539	-0.238648	1	1	3.87727	3.46076	4.15495	1.20059	0.263741	1	1
BN373_06351_s	dksA		78.0462	80.6375	76.3187	0.946441	-0.0794149	0.82268	1	69.3849	62.4511	76.3187	1.22206	0.28931	0.385742	1	69.7256	80.6375	62.4511	0.774467	-0.368725	0.319578	1
BN373_06361_as	sfsA	sugar fermentation stimulation protein	2.05761	1.76893	2.25006	1.27199	0.347086	0.820447	1	2.77064	3.29122	2.25006	0.683655	-0.548659	0.925706	1	2.6823	1.76893	3.29122	1.86057	0.895745	0.555525	1
BN373_06361_s	sfsA		25.5418	20.1294	29.15	1.44813	0.53419	0.376213	1	24.3142	19.4783	29.15	1.49654	0.581629	0.102361	1	19.7388	20.1294	19.4783	0.967652	-0.0474395	0.771531	1
BN373_06371_as	ligT	2'-5' RNA ligase	2.54176	2.25935	2.73004	1.20833	0.273015	1	1	2.58718	2.44432	2.73004	1.11689	0.159492	0.902982	1	2.37033	2.25935	2.44432	1.08187	0.113523	0.803212	1
BN373_06371_s	ligT		9.19972	9.3691	9.08681	0.96987	-0.0441366	1	1	6.90805	4.72928	9.08681	1.92139	0.942151	0.190842	1	6.58521	9.3691	4.72928	0.504775	-0.986288	0.18661	1
BN373_06381_as	hrpB	ATP-dependent helicase HrpB	2.63938	2.71122	2.59149	0.955839	-0.0651605	0.906109	1	2.56011	2.52873	2.59149	1.02482	0.0353684	0.926513	1	2.60173	2.71122	2.52873	0.932691	-0.100529	0.623134	1
BN373_06381_s	hrpB		60.2579	56.1462	62.999	1.12205	0.166142	0.752855	1	61.1626	59.3261	62.999	1.06191	0.0866637	0.790976	1	58.0541	56.1462	59.3261	1.05664	0.0794786	0.894149	1
BN373_06391_as	pulO	pullulanase secretion protein PulO	11.8487	13.1899	10.9545	0.830525	-0.267904	0.675169	1	10.4159	9.87727	10.9545	1.10906	0.149342	1	1	11.2023	13.1899	9.87727	0.748853	-0.417246	0.603598	1
BN373_06391_s	pulO		0	0	0	NA	NA	NA	NA	0.444213	0.888427	0	0	#NAME?	0.59058	1	0.533056	0	0.888427	Inf	Inf	0.600813	1
BN373_06401_as	pulN	pullulanase secretion protein PulN	4.84794	7.43122	3.12576	0.420626	-1.24939	0.226141	1	3.2661	3.40643	3.12576	0.917605	-0.124055	0.954813	1	5.01635	7.43122	3.40643	0.458395	-1.12534	0.312315	1
BN373_06401_s	pulN		0.30348	0	0.5058	Inf	Inf	0.98305	1	0.2529	0	0.5058	Inf	Inf	0.643068	1	0	0	0	NA	NA	NA	NA
BN373_06411_as	pulM	pullulanase secretion protein PulM	0.173038	0.432595	0	0	#NAME?	0.993007	1	0.523266	1.04653	0	0	#NAME?	0.304887	1	0.800957	0.432595	1.04653	2.4192	1.27453	0.678919	1
BN373_06411_s	pulM		0	0	0	NA	NA	NA	NA	0	0	0	NA	NA	NA	NA	0	0	0	NA	NA	NA	NA
BN373_06421_as	pulL	pullulanase secretion protein PulL	0	0	0	NA	NA	NA	NA	0	0	0	NA	NA	NA	NA	0	0	0	NA	NA	NA	NA
BN373_06421_s	pulL		0	0	0	NA	NA	NA	NA	0	0	0	NA	NA	NA	NA	0	0	0	NA	NA	NA	NA
BN373_06431_as	pulK	pullulanase secretion protein PulK	0	0	0	NA	NA	NA	NA	0	0	0	NA	NA	NA	NA	0	0	0	NA	NA	NA	NA
BN373_06431_s	pulK		0.185501	0.463752	0	0	#NAME?	0.986976	1	0	0	0	NA	NA	NA	NA	0.185501	0.463752	0	0	#NAME?	0.653653	1
BN373_06441_as	pulJ	pullulanase secretion protein PulJ	0.557995	0	0.929992	Inf	Inf	0.406901	1	0.464996	0	0.929992	Inf	Inf	0.250396	1	0	0	0	NA	NA	NA	NA
BN373_06441_s	pulJ		0.929692	0.944605	0.91975	0.973688	-0.0384691	1	1	0.459875	0	0.91975	Inf	Inf	0.242586	1	0.377842	0.944605	0	0	#NAME?	0.243138	1
BN373_06451_as	pulI	pullulanase secretion protein PulI	0	0	0	NA	NA	NA	NA	0	0	0	NA	NA	NA	NA	0	0	0	NA	NA	NA	NA
BN373_06451_s	pulI		0.464846	0.472303	0.459875	0.973688	-0.0384691	1	1	0.229938	0	0.459875	Inf	Inf	0.664825	1	0.188921	0.472303	0	0	#NAME?	0.652049	1
BN373_06461_as	pulH	pullulanase secretion protein PulH	0.632784	0.884465	0.464996	0.525737	-0.927586	1	1	0.232498	0	0.464996	Inf	Inf	0.768889	1	0.353786	0.884465	0	0	#NAME?	0.306277	1
BN373_06461_s	pulH		0	0	0	NA	NA	NA	NA	0.0752761	0.150552	0	0	#NAME?	1	1	0.0903314	0	0.150552	Inf	Inf	1	1
BN373_06471_as	pulG	pullulanase secretion protein PulG	0.557995	0	0.929992	Inf	Inf	0.462876	1	0.743431	0.55687	0.929992	1.67003	0.739878	0.988863	1	0.334122	0	0.55687	Inf	Inf	0.739273	1
BN373_06471_s	pulG		0.60696	0	1.0116	Inf	Inf	0.413443	1	0.581076	0.150552	1.0116	6.71926	2.7483	0.478655	1	0.0903314	0	0.150552	Inf	Inf	1	1
BN373_06481_as	pulF	pullulanase secretion protein PulF	1.49949	0.432595	2.21075	5.11044	2.35345	0.364346	1	1.54703	0.883312	2.21075	2.5028	1.32354	0.487275	1	0.703025	0.432595	0.883312	2.04189	1.02991	0.901085	1
BN373_06481_s	pulF		0.371002	0.927504	0	0	#NAME?	0.46747	1	0.0752761	0.150552	0	0	#NAME?	1	1	0.461333	0.927504	0.150552	0.16232	-2.62309	0.453789	1
BN373_06491_as	pulE	pullulanase secretion protein PulE	0.80296	0.86519	0.761473	0.880122	-0.184224	1	1	0.380737	0	0.761473	Inf	Inf	0.309791	1	0.346076	0.86519	0	0	#NAME?	0.299002	1
BN373_06491_s	pulE		0	0	0	NA	NA	NA	NA	0	0	0	NA	NA	NA	NA	0	0	0	NA	NA	NA	NA
BN373_06501_as	pulD	pullulanase secretion envelope protein PulD	10.2211	10.575	9.98522	0.944226	-0.0827954	0.928912	1	7.53014	5.07505	9.98522	1.96751	0.976373	0.204675	1	7.27504	10.575	5.07505	0.479909	-1.05917	0.166196	1
BN373_06501_s	pulD		2.58271	2.32731	2.75297	1.1829	0.242324	1	1	1.58045	0.40793	2.75297	6.74864	2.7546	0.0944344	1	1.17568	2.32731	0.40793	0.175279	-2.51227	0.14962	1
BN373_06511_as	pulC	pullulanase secretion envelope protein PulC	0.173038	0.432595	0	0	#NAME?	0.997034	1	0.625885	1.25177	0	0	#NAME?	0.379869	1	0.9241	0.432595	1.25177	2.89363	1.53288	0.71008	1
BN373_06511_s	pulC		0	0	0	NA	NA	NA	NA	0	0	0	NA	NA	NA	NA	0	0	0	NA	NA	NA	NA
BN373_06521_as	pulA	pullulanase	7.02657	10.0653	5.00073	0.496827	-1.00918	0.39639	1	5.50236	6.00399	5.00073	0.832901	-0.263783	0.800776	1	7.62853	10.0653	6.00399	0.596502	-0.745402	0.541109	1
BN373_06521_s	pulA		2.48889	1.39981	3.21494	2.2967	1.19956	0.499966	1	2.65118	2.08743	3.21494	1.54014	0.623065	0.515326	1	1.81238	1.39981	2.08743	1.49123	0.576498	1	1
BN373_06531_as	pulB	general secretion pathway protein B	9.64917	13.3441	7.18591	0.538509	-0.892957	0.245864	1	8.16574	9.14558	7.18591	0.785724	-0.347905	0.633056	1	10.825	13.3441	9.14558	0.685367	-0.545052	0.417189	1
BN373_06531_s	pulB		2.03394	1.85501	2.15323	1.16076	0.215074	1	1	1.52556	0.897896	2.15323	2.39808	1.26188	0.441092	1	1.28074	1.85501	0.897896	0.484039	-1.0468	0.495455	1
BN373_06541_as	pulS	pullulanase secretion protein PulS	2.26247	1.76893	2.59149	1.465	0.550905	0.861928	1	2.16366	1.73582	2.59149	1.49295	0.578161	0.80897	1	1.74907	1.76893	1.73582	0.981284	-0.0272568	1	1
BN373_06541_s	pulS		48.6192	55.6055	43.9617	0.790601	-0.338979	0.580425	1	38.2212	32.4807	43.9617	1.35347	0.436666	0.161866	1	41.7306	55.6055	32.4807	0.584127	-0.775645	0.0274984	0.913392
BN373_06551_as	mrcB	penicillin-binding protein 1B	9.69351	11.0076	8.81743	0.80103	-0.320072	0.718751	1	11.9155	15.0135	8.81743	0.587299	-0.767833	0.20066	1	13.4112	11.0076	15.0135	1.36392	0.447761	0.50562	1
BN373_06551_s	mrcB		96.2003	97.8562	95.0964	0.971798	-0.0412719	0.889667	1	94.8566	94.6167	95.0964	1.00507	0.00729569	0.934606	1	95.9125	97.8562	94.6167	0.966896	-0.0485676	0.786699	1
BN373_06561_as	fhuA	ferrichrome-iron receptor	35.7292	37.0897	34.8222	0.938865	-0.09101	0.847499	1	36.9802	39.1383	34.8222	0.889724	-0.16857	0.521516	1	38.3188	37.0897	39.1383	1.05523	0.0775605	0.698914	1
BN373_06561_s	fhuA		670.664	589.114	725.032	1.23072	0.299497	0.466399	1	707.455	689.879	725.032	1.05095	0.0716995	0.908794	1	649.573	589.114	689.879	1.17105	0.227798	0.482411	1
BN373_06571_as	fhuC	ferrichrome ABC transporter, ATP-binding protein	6.32479	4.40305	7.60595	1.72743	0.788625	0.414141	1	7.75568	7.90541	7.60595	0.962119	-0.0557122	0.8805	1	6.50447	4.40305	7.90541	1.79544	0.844337	0.257704	1
BN373_06571_s	fhuC		154.999	182.618	136.586	0.747933	-0.419019	0.240494	1	151.119	165.652	136.586	0.824537	-0.278344	0.243778	1	172.438	182.618	165.652	0.907095	-0.140674	0.79634	1
BN373_06581_as	fhuD		3.09205	2.24007	3.66003	1.63389	0.70831	0.760649	1	3.70767	3.75531	3.66003	0.974629	-0.0370746	1	1	3.14921	2.24007	3.75531	1.67642	0.745384	0.645142	1
BN373_06581_s	fhuD		75.9407	78.9128	73.9593	0.937229	-0.0935264	0.819754	1	78.4109	82.8625	73.9593	0.892555	-0.163987	0.644766	1	81.2826	78.9128	82.8625	1.05005	0.0704607	0.955249	1
BN373_06591_as		iron-hydroxamate transporter permease subunit	21.1339	25.082	18.5018	0.737653	-0.438986	0.384424	1	23.4773	28.4529	18.5018	0.650261	-0.620909	0.105004	1	27.1045	25.082	28.4529	1.1344	0.181923	0.61535	1
BN373_06591_s			74.1911	71.8282	75.7663	1.05483	0.0770057	0.987014	1	65.3691	54.9718	75.7663	1.37827	0.462864	0.207993	1	61.7144	71.8282	54.9718	0.765324	-0.385858	0.366189	1
BN373_06601_as	hemL	glutamate-1-semialdehyde-2,1-aminomutase	32.2008	22.5249	38.6513	1.71594	0.778995	0.229719	1	32.6654	26.6795	38.6513	1.44873	0.534788	0.193605	1	25.0177	22.5249	26.6795	1.18444	0.244207	0.781399	1
BN373_06601_s	hemL		81.0659	71.1658	87.666	1.23186	0.300833	0.507673	1	96.9531	106.24	87.666	0.825167	-0.277242	0.500927	1	92.2105	71.1658	106.24	1.49286	0.578075	0.138482	1
BN373_06611_as	clcA	H(+)/Cl(-) exchange transporter clcA	6.35773	7.97946	5.27658	0.66127	-0.596689	0.676508	1	4.40192	3.52726	5.27658	1.49594	0.581056	0.372603	1	5.30814	7.97946	3.52726	0.442042	-1.17774	0.103333	1
BN373_06611_s	clcA		34.5213	36.4719	33.2209	0.910863	-0.134694	0.774521	1	37.2028	41.1847	33.2209	0.806633	-0.310015	0.535295	1	39.2996	36.4719	41.1847	1.12922	0.175322	0.865131	1
BN373_06621_as		iron-sulfur cluster assembly accessory protein	5.15032	6.68167	4.12942	0.618022	-0.694271	0.546076	1	5.36734	6.60525	4.12942	0.625172	-0.677675	0.473732	1	6.63582	6.68167	6.60525	0.988563	-0.0165958	1	1
BN373_06621_s			15.3781	13.1219	16.8823	1.28658	0.363537	0.58037	1	16.4055	15.9286	16.8823	1.05987	0.0838855	0.711875	1	14.8059	13.1219	15.9286	1.2139	0.279651	0.807682	1
BN373_06631_as		putative membrane protein	17.3633	21.2272	14.7875	0.696629	-0.521537	0.362964	1	18.8136	22.8398	14.7875	0.647444	-0.627173	0.184896	1	22.1947	21.2272	22.8398	1.07597	0.105636	0.909256	1
BN373_06631_s			24.4703	18.2488	28.618	1.56821	0.649122	0.353209	1	20.7637	12.9095	28.618	2.21682	1.14849	0.00453458	0.202839	15.0452	18.2488	12.9095	0.707417	-0.499367	0.205144	1
BN373_06641_as	btuF	vitamin B12-binding protein	3.85803	7.15282	1.6615	0.232286	-2.10603	0.0845539	1	3.75812	5.85474	1.6615	0.283786	-1.81712	0.100004	1	6.37397	7.15282	5.85474	0.818523	-0.288906	0.986623	1
BN373_06641_s	btuF		44.9937	38.3526	49.4211	1.2886	0.365803	0.424915	1	47.7523	46.0835	49.4211	1.07242	0.100877	0.91903	1	42.9911	38.3526	46.0835	1.20158	0.264927	0.400228	1
BN373_06651_as	mtnN	MTA/SAH nucleosidase	5.71023	5.75866	5.67794	0.985984	-0.0203645	1	1	4.43277	3.1876	5.67794	1.78126	0.832896	0.648847	1	4.21603	5.75866	3.1876	0.553532	-0.853261	0.575926	1
BN373_06651_s	mtnN		67.8805	70.2041	66.3314	0.944837	-0.0818622	0.844976	1	67.4113	68.4912	66.3314	0.968467	-0.0462259	0.948078	1	69.1764	70.2041	68.4912	0.975601	-0.0356363	0.857115	1
BN373_06661_as	dgt	deoxyguanosinetriphosphate triphosphohydrolase	1.01756	1.29779	0.830749	0.640128	-0.643568	0.900065	1	1.14987	1.46899	0.830749	0.565525	-0.822338	0.749074	1	1.40051	1.29779	1.46899	1.13192	0.17877	0.932033	1
BN373_06661_s	dgt		14.0881	14.4704	13.8332	0.955966	-0.0649693	0.926704	1	10.9312	8.02923	13.8332	1.72285	0.784798	0.34575	1	10.6057	14.4704	8.02923	0.554874	-0.849767	0.218401	1
BN373_06671_as	degP	protease Do	9.38923	17.5158	3.97149	0.226737	-2.14091	0.00846739	1	5.94506	7.91862	3.97149	0.501538	-0.995568	0.200938	1	11.7575	17.5158	7.91862	0.452084	-1.14534	0.0554284	1
BN373_06671_s	degP		109.871	123.192	100.99	0.819783	-0.286686	0.689964	1	105.661	110.333	100.99	0.915325	-0.127643	0.808465	1	115.476	123.192	110.333	0.895619	-0.159043	0.598402	1
BN373_06681_as	cdaR	carbohydrate diacid regulator	7.3188	12.1319	4.11004	0.338779	-1.56158	0.168104	1	3.61902	3.128	4.11004	1.31395	0.393914	0.873073	1	6.72957	12.1319	3.128	0.257832	-1.9555	0.0646829	1
BN373_06681_s	cdaR		6.80968	8.89679	5.41828	0.609014	-0.715452	0.451009	1	4.56871	3.71915	5.41828	1.45686	0.542863	0.486712	1	5.7902	8.89679	3.71915	0.418032	-1.25831	0.0773467	1
BN373_06691_as		conserved hypothetical protein	2.27542	3.04744	1.76074	0.577777	-0.791415	0.630826	1	1.72428	1.68782	1.76074	1.04321	0.0610243	1	1	2.23167	3.04744	1.68782	0.553847	-0.852439	0.4857	1
BN373_06691_s			13.3377	16.3339	11.3403	0.694276	-0.526418	0.4502	1	10.3604	9.38058	11.3403	1.20891	0.273704	0.669698	1	12.1619	16.3339	9.38058	0.574301	-0.800122	0.156862	1
BN373_06701_as	dapD	2,3,4,5-tetrahydropyridine-2,6-dicarboxylateFT N-succinyltransferase	6.45486	3.51858	8.41237	2.39084	1.25752	0.177887	1	8.1135	7.81462	8.41237	1.07649	0.106337	0.751634	1	6.09621	3.51858	7.81462	2.22096	1.15118	0.260868	1
BN373_06701_s	dapD		121.98	103.774	134.117	1.2924	0.370048	0.427845	1	116.963	99.8094	134.117	1.34373	0.426242	0.170515	1	101.395	103.774	99.8094	0.961798	-0.056194	0.936436	1
BN373_06711_as		diguanylate cyclase/cyclic diguanylateFT phosphodiesterase	0.97115	1.73038	0.464996	0.268725	-1.8958	0.486591	1	0.634751	0.804505	0.464996	0.57799	-0.790883	1	1	1.17486	1.73038	0.804505	0.46493	-1.10492	0.4635	1
BN373_06711_s			7.41698	10.7689	5.18237	0.481235	-1.05519	0.321642	1	6.38561	7.58884	5.18237	0.682893	-0.550268	0.658843	1	8.86087	10.7689	7.58884	0.7047	-0.504919	0.416875	1
BN373_06721_as	glnD	protein-P-II uridylyltransferase	4.53884	6.19125	3.43722	0.555174	-0.848989	0.427136	1	4.60339	5.76957	3.43722	0.595751	-0.74722	0.576525	1	5.93824	6.19125	5.76957	0.93189	-0.101769	0.904112	1
BN373_06721_s	glnD		66.2618	78.6115	58.0287	0.738171	-0.437973	0.286207	1	67.1804	76.3321	58.0287	0.760214	-0.395522	0.152745	1	77.2438	78.6115	76.3321	0.971004	-0.042451	0.956317	1
BN373_06731_as	map_1	methionine aminopeptidase, type I	3.95375	4.85492	3.35296	0.690632	-0.534011	0.711883	1	3.64174	3.93051	3.35296	0.853061	-0.22928	0.797644	1	4.30027	4.85492	3.93051	0.809593	-0.304731	0.971374	1
BN373_06731_s	map_1		48.8879	49.7648	48.3033	0.970633	-0.0430025	0.862846	1	64.2485	80.1936	48.3033	0.602335	-0.731363	0.0348769	0.687736	68.0221	49.7648	80.1936	1.61145	0.688361	0.288404	1
BN373_06741_as	rpsB	ribosomal protein S2	52.0472	42.4736	58.4296	1.37567	0.460132	0.359137	1	53.2105	47.9914	58.4296	1.2175	0.283922	0.416772	1	45.7843	42.4736	47.9914	1.12991	0.17621	0.758433	1
BN373_06741_s	rpsB		1004	874.632	1090.24	1.24652	0.317903	0.411817	1	1034.85	979.448	1090.24	1.11312	0.15461	0.459068	1	937.522	874.632	979.448	1.11984	0.163293	0.768818	1
BN373_06751_as	tsf	translation elongation factor Ts	41.3615	26.0821	51.5477	1.97637	0.98285	0.0629891	1	43.7528	35.9579	51.5477	1.43356	0.519602	0.176282	1	32.0076	26.0821	35.9579	1.37864	0.463249	0.340943	1
BN373_06751_s	tsf		692.319	640.18	727.078	1.13574	0.183631	0.698587	1	768.082	809.087	727.078	0.89864	-0.154185	0.570139	1	741.524	640.18	809.087	1.26384	0.337816	0.406262	1
BN373_06761_as	pyrH	UMP kinase	8.71227	8.4506	8.88671	1.05161	0.0725948	0.991527	1	10.4127	11.9388	8.88671	0.744357	-0.425933	0.670367	1	10.5435	8.4506	11.9388	1.41277	0.498528	0.615942	1
BN373_06761_s	pyrH		200.48	190.327	207.249	1.08891	0.122885	0.729121	1	220.765	234.282	207.249	0.884614	-0.176879	0.571656	1	216.7	190.327	234.282	1.23094	0.299764	0.449885	1
BN373_06771_as	frr	ribosome recycling factor	5.74614	7.94091	4.28295	0.539353	-0.890698	0.334016	1	6.33882	8.39469	4.28295	0.510198	-0.970871	0.199654	1	8.21318	7.94091	8.39469	1.05714	0.080173	0.961001	1
BN373_06771_s	frr		137.433	141.515	134.711	0.95192	-0.0710876	0.838158	1	150.283	165.854	134.711	0.812226	-0.300047	0.298612	1	156.119	141.515	165.854	1.17199	0.22896	0.600702	1
BN373_06781_as	dxr	1-deoxy-D-xylulose 5-phosphate reductoisomerase	5.61284	4.7971	6.15667	1.28342	0.359989	0.852741	1	4.98398	3.8113	6.15667	1.61537	0.691867	0.262451	1	4.20562	4.7971	3.8113	0.794502	-0.331878	0.486037	1
BN373_06781_s	dxr		67.27	57.6144	73.707	1.27932	0.355373	0.469955	1	71.4769	69.2467	73.707	1.06441	0.090057	0.935196	1	64.5938	57.6144	69.2467	1.2019	0.265316	0.401088	1
BN373_06791_as	uppS	di-trans,poly-cis-decaprenylcistransferase	4.39532	0.884465	6.73589	7.61578	2.92899	0.0265224	1	4.75333	2.77076	6.73589	2.43107	1.28159	0.110784	1	2.01624	0.884465	2.77076	3.13269	1.6474	0.339708	1
BN373_06791_s	uppS		96.8408	75.8717	110.82	1.46062	0.546586	0.198179	1	104.886	98.9516	110.82	1.11994	0.163425	0.505424	1	89.7197	75.8717	98.9516	1.3042	0.383161	0.381634	1
BN373_06801_as	cdsA	phosphatidate cytidylyltransferase	6.7682	8.41205	5.6723	0.674306	-0.568525	0.574595	1	6.17518	6.67807	5.6723	0.849392	-0.235498	0.98413	1	7.37166	8.41205	6.67807	0.793869	-0.333027	0.562162	1
BN373_06801_s	cdsA		165.219	140.94	181.405	1.28711	0.36413	0.404979	1	165.818	150.23	181.405	1.20751	0.272037	0.342146	1	146.514	140.94	150.23	1.06592	0.0920926	0.818979	1
BN373_06811_as	rseP	RIP metalloprotease RseP	13.1806	13.3441	13.0717	0.979587	-0.0297551	0.972139	1	12.4084	11.7451	13.0717	1.11294	0.154381	0.851517	1	12.3847	13.3441	11.7451	0.880176	-0.184136	0.774269	1
BN373_06811_s	rseP		202.317	170.189	223.735	1.31463	0.394657	0.340529	1	217.262	210.788	223.735	1.06142	0.0859985	0.757763	1	194.549	170.189	210.788	1.23856	0.308659	0.414806	1
BN373_06821_as	yaeT	outer membrane protein assembly complex, YaeTFT protein	23.9599	25.1591	23.1605	0.920564	-0.11941	0.834034	1	23.291	23.4214	23.1605	0.98886	-0.0161615	0.970193	1	24.1165	25.1591	23.4214	0.930934	-0.103248	0.720425	1
BN373_06821_s	yaeT		440.601	410.849	460.435	1.12069	0.16439	0.667228	1	477.195	493.955	460.435	0.932141	-0.10138	0.634103	1	460.712	410.849	493.955	1.20228	0.26577	0.366555	1
BN373_06831_as	skp	chaperone protein Skp	9.7487	8.03728	10.8896	1.35489	0.438176	0.654349	1	9.94741	9.00518	10.8896	1.20926	0.274129	0.654533	1	8.61802	8.03728	9.00518	1.12043	0.164046	0.913777	1
BN373_06831_s	skp		186.317	135.435	220.239	1.62615	0.701465	0.0853603	1	197.218	174.196	220.239	1.26431	0.338351	0.205852	1	158.692	135.435	174.196	1.2862	0.363113	0.319532	1
BN373_06841_as	lpxD	UDP-3-O-[3-hydroxymyristoyl] glucosamineFT N-acyltransferase	10.0213	9.29652	10.5045	1.12994	0.176246	0.935393	1	8.96954	7.43457	10.5045	1.41293	0.498688	0.342824	1	8.17935	9.29652	7.43457	0.799715	-0.322442	0.485989	1
BN373_06841_s	lpxD		203.854	178.254	220.921	1.23936	0.309595	0.413873	1	202.291	183.66	220.921	1.20288	0.266491	0.299104	1	181.498	178.254	183.66	1.03033	0.0431047	0.904705	1
BN373_06851_as	fabZ	beta-hydroxyacyl-(acyl-carrier-protein)FT dehydratase FabZ	5.98151	0.90374	9.36669	10.3644	3.37356	0.0813216	1	7.00285	4.639	9.36669	2.01912	1.01373	0.17922	1	3.1449	0.90374	4.639	5.13312	2.35983	0.181763	1
BN373_06851_s	fabZ		119.582	108.762	126.795	1.1658	0.221324	0.656638	1	127.495	128.195	126.795	0.989079	-0.0158427	1	1	120.422	108.762	128.195	1.17868	0.237167	0.738432	1
BN373_06861_as	lpxA	acyl-[acyl-carrier-protein]-UDP-N-acetylglucosaFT mine O-acyltransferase	5.63971	3.59568	7.0024	1.94745	0.961583	0.552955	1	6.24116	5.47991	7.0024	1.27783	0.353696	0.562144	1	4.72622	3.59568	5.47991	1.52403	0.607887	0.849567	1
BN373_06861_s	lpxA		182.717	170.182	191.073	1.12276	0.167045	0.734376	1	190.15	189.227	191.073	1.00976	0.0140105	0.940539	1	181.609	170.182	189.227	1.11191	0.153035	0.814863	1
BN373_06871_as	lpxB	lipid-A-disaccharide synthase	5.45794	1.73038	7.94299	4.59031	2.19859	0.366742	1	5.99136	4.03973	7.94299	1.96622	0.975422	0.220687	1	3.11599	1.73038	4.03973	2.33459	1.22317	0.729566	1
BN373_06871_s	lpxB		90.8015	86.9505	93.3689	1.07382	0.102748	0.887054	1	88.2629	83.1569	93.3689	1.1228	0.167105	0.774535	1	84.6743	86.9505	83.1569	0.956371	-0.0643571	0.958458	1
BN373_06881_as	rnhB	ribonuclease HII	4.98764	2.59557	6.58236	2.536	1.34255	0.591153	1	5.0116	3.44085	6.58236	1.91301	0.935841	0.322593	1	3.10274	2.59557	3.44085	1.32566	0.406712	0.884533	1
BN373_06881_s	rnhB		61.3355	57.9584	63.5869	1.09711	0.13371	0.789286	1	73.915	84.2431	63.5869	0.754802	-0.405831	0.20418	1	73.7292	57.9584	84.2431	1.45351	0.539541	0.192143	1
BN373_06891_as	dnaE	DNA polymerase III, alpha subunit	14.9846	11.5559	17.2704	1.49451	0.579673	0.430186	1	14.0029	10.7354	17.2704	1.60873	0.685924	0.242401	1	11.0636	11.5559	10.7354	0.928999	-0.106251	0.999053	1
BN373_06891_s	dnaE		270.412	218.65	304.919	1.39455	0.479804	0.243413	1	299.127	293.334	304.919	1.0395	0.0558831	0.813816	1	263.46	218.65	293.334	1.34157	0.423921	0.284198	1
BN373_06901_as	accA	acetyl-CoA carboxylase, carboxyl transferase,FT alpha subunit	7.05894	4.48015	8.77813	1.95934	0.970366	0.440392	1	7.08002	5.38191	8.77813	1.63104	0.705796	0.384663	1	5.0212	4.48015	5.38191	1.20128	0.264571	0.90727	1
BN373_06901_s	accA		120.768	110.935	127.323	1.14772	0.198772	0.669567	1	133.778	140.234	127.323	0.90793	-0.139347	0.627379	1	128.515	110.935	140.234	1.26411	0.338119	0.39987	1
BN373_06911_as	ldcC	lysine decarboxylase, constitutive	7.07421	3.48004	9.47032	2.72133	1.44431	0.329395	1	7.91098	6.35163	9.47032	1.49101	0.576287	0.261317	1	5.20299	3.48004	6.35163	1.82516	0.868025	0.782927	1
BN373_06911_s	ldcC		113.308	108.668	116.402	1.07117	0.0991925	0.887059	1	126.835	137.267	116.402	0.847996	-0.23787	0.380374	1	125.827	108.668	137.267	1.26318	0.337062	0.395759	1
BN373_06921_as		glyoxalase family protein	0.526824	1.31706	0	0	#NAME?	0.31002	1	0.36285	0.725699	0	0	#NAME?	0.708497	1	0.962243	1.31706	0.725699	0.550999	-0.859878	0.848889	1
BN373_06921_s			17.2666	15.8787	18.1918	1.14567	0.196196	0.886461	1	17.9532	17.7145	18.1918	1.02694	0.0383568	1	1	16.9802	15.8787	17.7145	1.11561	0.157839	0.889353	1
BN373_06931_as	tilS	tRNA(Ile)-lysidine synthase	11.7233	14.0551	10.1687	0.723492	-0.466951	0.446121	1	13.6011	17.0334	10.1687	0.596987	-0.744228	0.151046	1	15.8421	14.0551	17.0334	1.21191	0.277277	0.700795	1
BN373_06931_s	tilS		18.256	22.4995	15.4269	0.685656	-0.544443	0.368518	1	17.4339	19.4409	15.4269	0.793528	-0.333646	0.37266	1	20.6644	22.4995	19.4409	0.86406	-0.210797	0.862839	1
BN373_06941_as	rof	rof protein	4.0531	5.22969	3.2687	0.625028	-0.678007	0.625283	1	4.22549	5.18228	3.2687	0.630746	-0.664868	0.529986	1	5.20124	5.22969	5.18228	0.990934	-0.013139	1	1
BN373_06941_s	rof		15.1259	19.6315	12.1222	0.617489	-0.695514	0.382929	1	13.647	15.1718	12.1222	0.798996	-0.32374	0.744297	1	16.9557	19.6315	15.1718	0.772832	-0.371774	0.397054	1
BN373_06951_as		conserved hypothetical protein	3.35308	4.02828	2.90295	0.720643	-0.472644	0.815172	1	2.4192	1.93545	2.90295	1.49988	0.584849	0.623336	1	2.77258	4.02828	1.93545	0.480466	-1.05749	0.341435	1
BN373_06951_s			39.3252	35.1063	42.1377	1.20029	0.263381	0.610003	1	40.3006	38.4635	42.1377	1.09552	0.131621	0.769616	1	37.1206	35.1063	38.4635	1.09563	0.13176	0.710978	1
BN373_06961_as		putative peptidyl-tRNA hydrolase	2.42746	3.57641	1.6615	0.464571	-1.10603	0.510183	1	1.9799	2.2983	1.6615	0.722924	-0.468084	0.979919	1	2.80954	3.57641	2.2983	0.642628	-0.637944	0.551546	1
BN373_06961_s			26.5948	23.8651	28.4146	1.19063	0.25173	0.675616	1	23.3098	18.2049	28.4146	1.56082	0.642303	0.162527	1	20.469	23.8651	18.2049	0.762826	-0.390573	0.410248	1
BN373_06971_as	cutF	copper homeostasis protein CutF	2.9617	4.42232	1.98794	0.449524	-1.15353	0.488203	1	4.48083	6.97371	1.98794	0.285062	-1.81065	0.159985	1	5.95316	4.42232	6.97371	1.57693	0.657122	0.561277	1
BN373_06971_s	cutF		38.6657	37.0383	39.7507	1.07323	0.101962	0.856388	1	35.2245	30.6984	39.7507	1.29488	0.372816	0.220302	1	33.2344	37.0383	30.6984	0.828829	-0.270854	0.403377	1
BN373_06981_as		conserved hypothetical protein	18.9869	24.3517	15.4104	0.632826	-0.660119	0.258369	1	20.4318	25.4533	15.4104	0.605438	-0.723949	0.113722	1	25.0127	24.3517	25.4533	1.04524	0.0638296	0.90812	1
BN373_06981_s			22.6001	14.1007	28.2664	2.00461	1.00332	0.195561	1	25.3999	22.5335	28.2664	1.25441	0.327014	0.414443	1	19.1604	14.1007	22.5335	1.59804	0.676308	0.282591	1
BN373_06991_as	proS	prolyl-tRNA synthetase	16.6067	15.5456	17.3141	1.11376	0.155439	0.832412	1	17.837	18.36	17.3141	0.943033	-0.0846201	0.960546	1	17.2342	15.5456	18.36	1.18104	0.240059	0.926534	1
BN373_06991_s	proS		252.162	223.484	271.281	1.21387	0.279614	0.476906	1	271.635	271.989	271.281	0.997396	-0.00376097	0.989156	1	252.587	223.484	271.989	1.21704	0.283374	0.420925	1
BN373_07001_as		conserved hypothetical protein TIGR00104	6.38036	5.21042	7.16033	1.37423	0.458627	0.842481	1	4.16964	1.17895	7.16033	6.07346	2.60252	0.0422	1	2.79154	5.21042	1.17895	0.226269	-2.14389	0.152506	1
BN373_07001_s			113.862	85.696	132.639	1.54778	0.630201	0.234251	1	110.545	88.4509	132.639	1.49957	0.584552	0.0663339	0.940671	87.349	85.696	88.4509	1.03215	0.0456493	0.944481	1
BN373_07011_as	rcsF	exopolysaccharide synthesis regulator RcsF	2.91885	4.4416	1.90368	0.428603	-1.22229	0.619419	1	3.75501	5.60635	1.90368	0.339559	-1.55827	0.693372	1	5.14045	4.4416	5.60635	1.26224	0.335981	0.897064	1
BN373_07011_s	rcsF		88.1212	77.3827	95.2802	1.23129	0.300165	0.440277	1	97.2137	99.1473	95.2802	0.960996	-0.0573972	0.780386	1	90.4415	77.3827	99.1473	1.28126	0.357563	0.238481	1
BN373_07021_as	metQ	D-methionine ABC transporter, periplasmicFT D-methionine-binding lipoprotein	3.07856	3.06671	3.08645	1.00644	0.0092563	1	1	3.93274	4.77903	3.08645	0.645833	-0.630766	0.930728	1	4.0941	3.06671	4.77903	1.55835	0.640022	0.828948	1
BN373_07021_s	metQ		56.5823	56.1462	56.873	1.01295	0.0185576	0.980555	1	58.7885	60.704	56.873	0.936891	-0.0940472	0.83262	1	58.8809	56.1462	60.704	1.08118	0.112605	0.825432	1
BN373_07031_as	metI	D-methionine ABC transporter, permease protein	2.63412	6.5853	0	0	#NAME?	0.00159876	0.798994	2.94539	5.89077	0	0	#NAME?	0.00137962	0.290965	6.16858	6.5853	5.89077	0.894533	-0.160793	0.833547	1
BN373_07031_s	metI		53.7141	53.8018	53.6557	0.997285	-0.0039229	0.940506	1	58.9797	64.3038	53.6557	0.834409	-0.261173	0.438371	1	60.103	53.8018	64.3038	1.1952	0.25725	0.417134	1
BN373_07041_as	metN	D-methionine ABC transporter, ATP-bindingFT protein	5.67293	7.52759	4.43649	0.589364	-0.762769	0.391552	1	6.10735	7.77822	4.43649	0.570374	-0.810021	0.338387	1	7.67797	7.52759	7.77822	1.03329	0.0472514	1	1
BN373_07041_s	metN		68.8499	58.4991	75.7505	1.2949	0.37284	0.402833	1	74.0138	72.277	75.7505	1.04806	0.0677172	0.799761	1	66.7659	58.4991	72.277	1.23552	0.305122	0.415787	1
BN373_07051_as		D,D-heptose 1,7-bisphosphate phosphatase	2.42167	2.63412	2.28003	0.865575	-0.208269	0.955159	1	2.91785	3.55568	2.28003	0.641236	-0.641073	0.661144	1	3.18706	2.63412	3.55568	1.34985	0.432804	0.835975	1
BN373_07051_s			45.6012	47.3178	44.4568	0.939536	-0.0899792	0.780734	1	44.3936	44.3305	44.4568	1.00285	0.00410486	0.897567	1	45.5254	47.3178	44.3305	0.936867	-0.094084	0.589982	1
BN373_07061_as	dkgB	2,5-didehydrogluconate reductase B	4.25213	6.17198	2.97223	0.481568	-1.05419	0.329346	1	4.67353	6.37482	2.97223	0.466244	-1.10084	0.206477	1	6.29369	6.17198	6.37482	1.03287	0.0466523	0.986112	1
BN373_07061_s	dkgB		49.9234	48.7689	50.6931	1.03946	0.0558285	0.959445	1	59.2496	67.8061	50.6931	0.747619	-0.419624	0.325652	1	60.1912	48.7689	67.8061	1.39035	0.475453	0.418215	1
BN373_07071_as		transcriptional regulator, LysR family	25.014	34.1579	18.9181	0.553844	-0.85245	0.162598	1	25.4631	32.0082	18.9181	0.591041	-0.758669	0.120099	1	32.8681	34.1579	32.0082	0.937064	-0.0937802	0.850681	1
BN373_07071_s			13.399	13.1048	13.5952	1.03742	0.0530033	1	1	12.8832	12.1712	13.5952	1.117	0.159624	0.822795	1	12.5446	13.1048	12.1712	0.928761	-0.106621	0.826629	1
BN373_07081_as		transporter, major facilitator family	2.99287	3.10526	2.91793	0.939673	-0.0897687	1	1	3.13419	3.35044	2.91793	0.87091	-0.199404	1	1	3.25237	3.10526	3.35044	1.07896	0.109635	1	1
BN373_07081_s			4.7475	6.56948	3.53285	0.537767	-0.894947	0.423063	1	4.90298	6.27312	3.53285	0.563173	-0.828349	0.308618	1	6.39166	6.56948	6.27312	0.954887	-0.0665976	1	1
BN373_07091_as		endonuclease/exonuclease/phosphatase familyFT protein	0.919491	0.90374	0.929992	1.02905	0.0413114	1	1	0.972862	1.01573	0.929992	0.915588	-0.12723	1	1	0.970935	0.90374	1.01573	1.12392	0.168541	1	1
BN373_07091_s			31.6777	47.6362	21.0387	0.441655	-1.17901	0.0112714	0.885355	27.1924	33.3461	21.0387	0.63092	-0.66447	0.0769106	1	39.0621	47.6362	33.3461	0.700017	-0.514539	0.170041	1
BN373_07101_as		methyltransferase, UbiE/COQ5 family	2.02598	3.14381	1.28076	0.407391	-1.29552	0.446209	1	3.40154	5.52231	1.28076	0.231925	-2.10827	0.0600357	1	4.57091	3.14381	5.52231	1.75656	0.812756	0.567407	1
BN373_07101_s			9.78911	13.5172	7.3037	0.540326	-0.888098	0.282834	1	8.21345	9.12321	7.3037	0.800563	-0.320913	0.652333	1	10.8808	13.5172	9.12321	0.674933	-0.567185	0.374804	1
BN373_07111_as	mltD	membrane-bound lytic murein transglycosylase D	9.74644	8.3735	10.6617	1.27327	0.348539	0.611746	1	7.08789	3.51404	10.6617	3.03404	1.60124	0.295838	1	5.45783	8.3735	3.51404	0.419662	-1.2527	0.292421	1
BN373_07111_s	mltD		43.9728	26.2352	55.7979	2.12683	1.08871	0.0621358	1	44.2991	32.8003	55.7979	1.70114	0.766501	0.03376	0.673685	30.1742	26.2352	32.8003	1.25024	0.322206	0.509982	1
BN373_07121_as	gloB	hydroxyacylglutathione hydrolase	3.67538	3.95118	3.49151	0.883663	-0.178431	0.951717	1	4.45311	5.4147	3.49151	0.644821	-0.633029	0.684281	1	4.82929	3.95118	5.4147	1.3704	0.454598	0.899081	1
BN373_07121_s	gloB		12.9815	13.1048	12.8994	0.984329	-0.0227882	0.984126	1	22.7842	32.669	12.8994	0.394851	-1.34062	0.0143968	0.410064	24.8433	13.1048	32.669	2.49291	1.31783	0.0548987	1
BN373_07131_as		putative methyltransferase	13.5373	15.0166	12.5511	0.835816	-0.258743	0.758557	1	15.9684	19.3857	12.5511	0.647443	-0.627175	0.210942	1	17.6381	15.0166	19.3857	1.29095	0.368432	0.476053	1
BN373_07131_s			13.2633	10.288	15.2468	1.48199	0.567536	0.488255	1	11.9934	8.74006	15.2468	1.74447	0.802789	0.170204	1	9.35926	10.288	8.74006	0.849536	-0.235254	0.791012	1
BN373_07141_as	rnhA	ribonuclease H	7.61644	7.88308	7.43868	0.943626	-0.0837128	0.925087	1	5.79701	4.15533	7.43868	1.79016	0.840085	0.496217	1	5.64643	7.88308	4.15533	0.52712	-0.923797	0.405511	1
BN373_07141_s	rnhA		11.3265	5.16113	15.4368	2.99097	1.58061	0.0540232	1	12.3983	9.35985	15.4368	1.64925	0.721814	0.138017	1	7.68036	5.16113	9.35985	1.81353	0.858799	0.368951	1
BN373_07151_as	dnaQ	DNA polymerase III, epsilon subunit	0.805822	1.31706	0.464996	0.353056	-1.50203	0.685723	1	1.20303	1.94106	0.464996	0.239558	-2.06155	0.462147	1	1.69146	1.31706	1.94106	1.47378	0.559524	0.945724	1
BN373_07151_s	dnaQ		13.525	9.34344	16.3127	1.7459	0.803968	0.308508	1	16.754	17.1952	16.3127	0.948675	-0.076014	0.960605	1	14.0545	9.34344	17.1952	1.84035	0.879982	0.318402	1
BN373_07161_as		LysR family transcriptional regulator	79.317	79.362	79.287	0.999055	-0.00136397	1	1	89.1684	99.0497	79.287	0.800477	-0.321068	0.373494	1	91.1746	79.362	99.0497	1.24807	0.319704	0.437373	1
BN373_07161_s			7.18318	8.92245	6.02367	0.675114	-0.566796	0.757897	1	6.01902	6.01437	6.02367	1.00155	0.0022289	0.793854	1	7.1776	8.92245	6.01437	0.674072	-0.569025	0.502661	1
BN373_07171_as		cysteine/O-acetylserine exporter	4.51267	4.4416	4.56006	1.02667	0.0379724	1	1	3.35337	2.14668	4.56006	2.12424	1.08695	0.4046	1	3.06465	4.4416	2.14668	0.483312	-1.04897	0.391967	1
BN373_07171_s			8.07107	11.6964	5.65418	0.483412	-1.04868	0.213576	1	11.1516	16.649	5.65418	0.339612	-1.55804	0.016215	0.428861	14.6679	11.6964	16.649	1.42342	0.509366	0.397063	1
BN373_07181_as		hydrolase, carbon-nitrogen family	5.65569	4.77782	6.24093	1.30623	0.385408	0.941031	1	5.42176	4.60259	6.24093	1.35596	0.439314	0.688672	1	4.67268	4.77782	4.60259	0.963325	-0.0539055	1	1
BN373_07181_s			13.9644	10.8117	16.0663	1.48602	0.571451	0.599625	1	11.8494	7.63257	16.0663	2.10497	1.0738	0.0477848	0.785652	8.9042	10.8117	7.63257	0.705958	-0.502347	0.43944	1
BN373_07191_as	fadE	acyl-coenzyme A dehydrogenase	5.27529	7.03717	4.10071	0.582721	-0.779123	0.646233	1	3.9888	3.87689	4.10071	1.05773	0.080971	1	1	5.141	7.03717	3.87689	0.550917	-0.860094	0.479664	1
BN373_07191_s	fadE		1.87553	4.68882	0	0	#NAME?	0.0158016	1	0.859586	1.71917	0	0	#NAME?	0.142545	1	2.90703	4.68882	1.71917	0.366653	-1.44751	0.406243	1
BN373_07201_as	gmhA	phosphoheptose isomerase	3.33257	2.18225	4.09945	1.87854	0.909614	0.502274	1	3.98237	3.8653	4.09945	1.06058	0.0848519	1	1	3.19208	2.18225	3.8653	1.77124	0.824762	0.498178	1
BN373_07201_s	gmhA		44.4635	40.7996	46.9061	1.14967	0.201221	0.6742	1	42.0346	37.1631	46.9061	1.26217	0.335905	0.392987	1	38.6177	40.7996	37.1631	0.91087	-0.134684	0.907285	1
BN373_07211_as		glutamine amidotransferase, class II	9.47809	8.4506	10.1631	1.20265	0.266211	0.809421	1	14.4327	18.7024	10.1631	0.54341	-0.879886	0.106294	1	14.6017	8.4506	18.7024	2.21314	1.1461	0.0495254	1
BN373_07211_s			59.8539	64.6049	56.6866	0.877436	-0.188634	0.662784	1	60.382	64.0774	56.6866	0.884659	-0.176807	0.716956	1	64.2884	64.6049	64.0774	0.991836	-0.0118269	0.793348	1
BN373_07221_as		conserved hypothetical protein	10.6366	6.68167	13.2733	1.98652	0.990245	0.170529	1	13.4273	13.5813	13.2733	0.977319	-0.033099	1	1	10.8215	6.68167	13.5813	2.03263	1.02334	0.166125	1
BN373_07221_s			45.1576	39.3143	49.0531	1.24772	0.31929	0.489222	1	47.6634	46.2737	49.0531	1.06006	0.0841515	0.747875	1	43.4899	39.3143	46.2737	1.17702	0.235138	0.620304	1
BN373_07231_as	nqrA	NADH:ubiquinone oxidoreductase,FT na(+)-translocating, A subunit	4.63282	3.97045	5.0744	1.27804	0.353932	0.783889	1	5.46837	5.86235	5.0744	0.865591	-0.208242	0.920239	1	5.10559	3.97045	5.86235	1.47649	0.562174	0.59514	1
BN373_07231_s	nqrA		108.461	120.236	100.611	0.836778	-0.257083	0.559337	1	95.1295	89.6481	100.611	1.12229	0.16644	0.552126	1	101.883	120.236	89.6481	0.745601	-0.423523	0.223127	1
BN373_07241_as	nqrB	NADH:ubiquinone oxidoreductase,FT na(+)-translocating, B subunit	2.98808	1.7882	3.78799	2.11832	1.08292	0.460828	1	3.4454	3.10281	3.78799	1.22083	0.287859	0.72772	1	2.57697	1.7882	3.10281	1.73515	0.795062	0.703033	1
BN373_07241_s	nqrB		37.2424	48.2111	29.9299	0.62081	-0.687777	0.138605	1	37.166	44.4021	29.9299	0.674065	-0.569041	0.109867	1	45.9257	48.2111	44.4021	0.920994	-0.118736	0.765681	1
BN373_07251_as	nqrC	NADH:ubiquinone oxidoreductase,FT na(+)-translocating, C subunit	1.41636	0.432595	2.0722	4.79017	2.26008	0.36161	1	1.8224	1.5726	2.0722	1.31769	0.398011	0.885414	1	1.1166	0.432595	1.5726	3.63528	1.86207	0.467449	1
BN373_07251_s	nqrC		16.7288	16.4023	16.9464	1.03317	0.0470797	1	1	16.1572	15.3679	16.9464	1.10271	0.141059	0.916828	1	15.7817	16.4023	15.3679	0.936935	-0.0939795	0.989603	1
BN373_07261_as	nqrD	NADH:ubiquinone oxidoreductase,FT Na(+)-translocating, D subunit	1.27813	1.35561	1.22647	0.904736	-0.144431	1	1	2.25884	3.29122	1.22647	0.372649	-1.42411	0.362001	1	2.51698	1.35561	3.29122	2.42785	1.27968	0.623351	1
BN373_07261_s	nqrD		30.1228	30.4004	29.9377	0.984779	-0.0221285	0.93632	1	29.0555	28.1733	29.9377	1.06262	0.0876319	1	1	29.0642	30.4004	28.1733	0.926742	-0.10976	1	1
BN373_07271_as	nqrE	NADH:ubiquinone oxidoreductase,FT Na(+)-translocating, e subunit	3.45776	3.61496	3.35296	0.927524	-0.108543	0.889038	1	2.76802	2.18309	3.35296	1.53588	0.619067	0.576759	1	2.75584	3.61496	2.18309	0.603904	-0.72761	0.443478	1
BN373_07271_s	nqrE		33.9572	38.4723	30.9472	0.804401	-0.314012	0.482981	1	35.4133	39.8793	30.9472	0.77602	-0.365834	0.295165	1	39.3165	38.4723	39.8793	1.03657	0.0518216	0.796612	1
BN373_07281_as	nqrF	NADH:ubiquinone oxidoreductase,FT na(+)-translocating, F subunit	2.51514	2.65339	2.42297	0.913158	-0.131063	1	1	2.52105	2.61913	2.42297	0.925103	-0.112314	1	1	2.63284	2.65339	2.61913	0.987088	-0.0187491	1	1
BN373_07281_s	nqrF		40.3491	44.5096	37.5754	0.844209	-0.244329	0.542768	1	36.9129	36.2503	37.5754	1.03655	0.0517943	0.978472	1	39.554	44.5096	36.2503	0.814438	-0.296123	0.554766	1
BN373_07291_as	unknown		10.0717	11.9306	8.83242	0.740314	-0.433791	0.610932	1	7.4106	5.98878	8.83242	1.47483	0.560547	0.298859	1	8.36552	11.9306	5.98878	0.501966	-0.994338	0.087109	1
BN373_07291_s	unknown		1.73365	2.81671	1.0116	0.359142	-1.47738	0.55619	1	0.5058	0	1.0116	Inf	Inf	0.23198	1	1.12669	2.81671	0	0	#NAME?	0.0135064	0.706718
BN373_07301_as		conserved hypothetical protein	5.67031	9.31579	3.23999	0.347795	-1.52369	0.253871	1	3.31741	3.39484	3.23999	0.954388	-0.0673525	1	1	5.76322	9.31579	3.39484	0.364417	-1.45634	0.184419	1
BN373_07301_s			6.56686	11.1899	3.48483	0.311427	-1.68304	0.0841971	1	2.83481	2.18478	3.48483	1.59505	0.673599	0.426006	1	5.78683	11.1899	2.18478	0.195246	-2.35664	0.00502912	0.416237
BN373_07311_as	dinB	DNA polymerase IV	5.40745	4.81637	5.80151	1.20454	0.268482	0.950824	1	4.53957	3.27763	5.80151	1.77003	0.823777	0.482947	1	3.89312	4.81637	3.27763	0.680518	-0.555295	0.670677	1
BN373_07311_s	dinB		39.7589	39.2202	40.1181	1.02289	0.0326543	1	1	40.8294	41.5408	40.1181	0.965751	-0.0502761	0.936234	1	40.6126	39.2202	41.5408	1.05917	0.0829304	0.926434	1
BN373_07321_as		acetyltransferase, GNAT family	8.57867	12.6995	5.83148	0.459191	-1.12283	0.228203	1	6.51401	7.19654	5.83148	0.810317	-0.303441	0.632552	1	9.3977	12.6995	7.19654	0.566681	-0.819392	0.284079	1
BN373_07321_s			6.07528	6.51818	5.78002	0.886754	-0.173395	0.911368	1	7.52147	9.26292	5.78002	0.623995	-0.680393	0.570734	1	8.16503	6.51818	9.26292	1.42109	0.506999	0.970573	1
BN373_07331_as	pepD	aminoacyl-histidine dipeptidase	18.5738	15.9011	20.3556	1.28014	0.356298	0.589082	1	21.0142	21.6728	20.3556	0.939222	-0.0904611	0.794181	1	19.3641	15.9011	21.6728	1.36297	0.446759	0.351419	1
BN373_07331_s	pepD		188.408	191.718	186.201	0.971225	-0.0421227	0.905939	1	196.712	207.223	186.201	0.898558	-0.154317	0.549814	1	201.021	191.718	207.223	1.08087	0.112194	0.734278	1
BN373_07341_as	gpt	xanthine phosphoribosyltransferase	5.58308	5.34534	5.74157	1.07413	0.103164	0.96023	1	5.71355	5.68553	5.74157	1.00986	0.0141503	1	1	5.54946	5.34534	5.68553	1.06364	0.0890142	0.936652	1
BN373_07341_s	gpt		55.3402	45.6594	61.7941	1.35337	0.436556	0.71137	1	53.646	45.4979	61.7941	1.35817	0.441668	0.204289	1	45.5625	45.6594	45.4979	0.996463	-0.00511208	1	1
BN373_07351_as	frsA	fermentation-respiration switch protein	3.32293	1.29779	4.67303	3.60077	1.84831	0.485582	1	3.21983	1.76662	4.67303	2.64518	1.40336	0.31225	1	1.57909	1.29779	1.76662	1.36126	0.444943	1	1
BN373_07351_s	frsA		50.7046	54.3339	48.2851	0.888674	-0.170274	0.691079	1	52.9663	57.6475	48.2851	0.837593	-0.255679	0.362348	1	56.3221	54.3339	57.6475	1.06099	0.0854052	0.731676	1
BN373_07361_as	crl	sigma factor-binding protein Crl	1.32978	2.18225	0.761473	0.348939	-1.51895	0.623923	1	1.55969	2.35791	0.761473	0.322945	-1.63064	0.464804	1	2.28764	2.18225	2.35791	1.08049	0.11169	0.943659	1
BN373_07361_s	crl		15.4023	16.8233	14.455	0.859222	-0.218898	0.761776	1	18.4374	22.4199	14.455	0.644738	-0.633214	0.279511	1	20.1813	16.8233	22.4199	1.33267	0.414317	0.658537	1
BN373_07371_as	csiR	gab operon transcriptional repressor CsiR	26.6919	43.2124	15.6781	0.362816	-1.46269	0.0166555	1	22.5328	29.3874	15.6781	0.533499	-0.906443	0.0275914	1	34.9174	43.2124	29.3874	0.680069	-0.556247	0.359996	1
BN373_07371_s	csiR		5.27985	9.35199	2.56508	0.274282	-1.86627	0.152117	1	4.0914	5.61771	2.56508	0.456606	-1.13098	0.382294	1	7.11142	9.35199	5.61771	0.600697	-0.735292	0.308187	1
BN373_07381_as	gabP	GABA permease	6.79229	13.0935	2.59149	0.197922	-2.337	0.0199465	1	4.41695	6.2424	2.59149	0.415143	-1.26832	0.138717	1	8.98284	13.0935	6.2424	0.476756	-1.06868	0.160866	1
BN373_07381_s	gabP		1.54472	2.34441	1.0116	0.431494	-1.21259	0.687438	1	1.77534	2.53908	1.0116	0.398411	-1.32767	0.587613	1	2.46121	2.34441	2.53908	1.08304	0.115082	1	1
BN373_07391_as	gabT	4-aminobutyrate transaminase	0.941494	0.432595	1.28076	2.96065	1.56591	0.685919	1	0.803601	0.326441	1.28076	3.9234	1.9721	0.588161	1	0.368903	0.432595	0.326441	0.754612	-0.406193	1	1
BN373_07391_s	gabT		0.30348	0	0.5058	Inf	Inf	1	1	0.95449	1.40318	0.5058	0.360466	-1.47206	0.720001	1	0.841909	0	1.40318	Inf	Inf	0.321029	1
BN373_07401_as	gabD	succinate-semialdehyde dehydrogenase (NAD(P)(+))	0	0	0	NA	NA	NA	NA	0	0	0	NA	NA	NA	NA	0	0	0	NA	NA	NA	NA
BN373_07401_s	gabD		0.929692	0.944605	0.91975	0.973688	-0.0384691	1	1	1.18333	1.44691	0.91975	0.635666	-0.653659	1	1	1.24599	0.944605	1.44691	1.53176	0.61519	1	1
BN373_07411_as		FAD-dependent oxidoreductase	0.540014	0	0.900024	Inf	Inf	0.50197	1	0.973278	1.04653	0.900024	0.860006	-0.217582	1	1	0.627919	0	1.04653	Inf	Inf	0.323456	1
BN373_07411_s			1.61284	1.41691	1.74346	1.23047	0.29921	1	1	0.947008	0.150552	1.74346	11.5805	3.53362	0.162448	1	0.657094	1.41691	0.150552	0.106254	-3.23441	0.269567	1
BN373_07421_as	csiD	protein CsiD	0	0	0	NA	NA	NA	NA	0.263035	0.52607	0	0	#NAME?	0.820673	1	0.315642	0	0.52607	Inf	Inf	0.838857	1
BN373_07421_s	csiD		1.42392	0.944605	1.74346	1.84571	0.884172	0.896253	1	1.32068	0.897896	1.74346	1.94172	0.957336	0.605854	1	0.91658	0.944605	0.897896	0.950552	-0.0731633	1	1
BN373_07431_as		conserved hypothetical protein	0.526824	1.31706	0	0	#NAME?	0.238632	1	0.0816104	0.163221	0	0	#NAME?	1	1	0.624756	1.31706	0.163221	0.123928	-3.01242	0.326741	1
BN373_07431_s			4.73703	7.99494	2.56508	0.320838	-1.64008	0.307293	1	2.81419	3.06331	2.56508	0.837357	-0.256086	1	1	5.03596	7.99494	3.06331	0.383156	-1.384	0.0831328	1
BN373_07441_as		putative methyltransferase	1.35967	0.884465	1.67648	1.89548	0.922559	0.78236	1	1.62454	1.5726	1.67648	1.06606	0.0922822	1	1	1.29735	0.884465	1.5726	1.77803	0.830277	0.772613	1
BN373_07441_s			3.65462	5.62488	2.34111	0.416207	-1.26463	0.292197	1	2.05201	1.7629	2.34111	1.32799	0.409243	1	1	3.30769	5.62488	1.7629	0.313411	-1.67387	0.337569	1
BN373_07451_as		glutathione S-transferase domain protein	3.06421	5.73938	1.28076	0.223153	-2.1639	0.106967	1	1.49289	1.70502	1.28076	0.751169	-0.412791	0.866453	1	3.31877	5.73938	1.70502	0.297074	-1.7511	0.149044	1
BN373_07451_s			5.05895	5.14402	5.00223	0.972435	-0.0403258	1	1	5.63767	6.27312	5.00223	0.797408	-0.326611	0.642682	1	5.82148	5.14402	6.27312	1.2195	0.286285	0.696018	1
BN373_07461_as		conserved hypothetical protein	1.3104	0.86519	1.60721	1.85763	0.893466	0.882202	1	1.69252	1.77784	1.60721	0.904022	-0.14557	1	1	1.41278	0.86519	1.77784	2.05485	1.03904	0.887828	1
BN373_07461_s			5.27133	4.64607	5.68817	1.2243	0.291954	0.981847	1	6.0505	6.41283	5.68817	0.886998	-0.172997	1	1	5.70613	4.64607	6.41283	1.38027	0.464951	1	1
BN373_07471_as	acoD	dihydrolipoyl dehydrogenase	9.21408	8.74827	9.52462	1.08874	0.122662	0.957404	1	8.99326	8.4619	9.52462	1.12559	0.170679	0.745437	1	8.57645	8.74827	8.4619	0.967265	-0.0480171	0.894341	1
BN373_07471_s	acoD		1.58127	3.26336	0.459875	0.140921	-2.82705	0.167298	1	0.603609	0.747344	0.459875	0.615346	-0.700529	1	1	1.75375	3.26336	0.747344	0.22901	-2.12652	0.291636	1
BN373_07481_as	acoC	dihydrolipoamide acetyltransferase, acetoinFT dehydrogenase complex	3.09157	2.59557	3.42224	1.31849	0.398889	1	1	2.51282	1.6034	3.42224	2.13436	1.0938	0.515783	1	2.00027	2.59557	1.6034	0.617746	-0.694915	0.647521	1
BN373_07481_s	acoC		1.55588	3.27192	0.411856	0.125876	-2.98992	0.16223	1	0.858841	1.30583	0.411856	0.315399	-1.66475	0.769884	1	2.09226	3.27192	1.30583	0.399101	-1.32517	0.258311	1
BN373_07491_as	acoB	acetoin:2,6-dichlorophenolindophenolFT oxidoreductase, beta subunit	0	0	0	NA	NA	NA	NA	0.163221	0.326441	0	0	#NAME?	0.833143	1	0.195865	0	0.326441	Inf	Inf	0.837487	1
BN373_07491_s	acoB		2.01265	2.34441	1.79148	0.76415	-0.388072	0.993001	1	1.92503	2.05859	1.79148	0.870248	-0.200501	1	1	2.17292	2.34441	2.05859	0.878082	-0.187572	1	1
BN373_07501_as	acoA	acetoin:2,6-dichlorophenolindophenolFT oxidoreductase, alpha subunit	0.173038	0.432595	0	0	#NAME?	0.984606	1	0.278435	0.55687	0	0	#NAME?	0.728889	1	0.50716	0.432595	0.55687	1.28728	0.364324	1	1
BN373_07501_s	acoA		0.247114	0	0.411856	Inf	Inf	1	1	0.205928	0	0.411856	Inf	Inf	0.665167	1	0	0	0	NA	NA	NA	NA
BN373_07511_as	acoK	transcriptional regulator AcoK	2.00279	0	3.33798	Inf	Inf	0.0370679	1	3.2626	3.18722	3.33798	1.0473	0.0666753	0.882007	1	1.91233	0	3.18722	Inf	Inf	0.0431246	1
BN373_07511_s	acoK		7.30912	9.31779	5.97	0.64071	-0.642257	0.485741	1	5.73976	5.50952	5.97	1.08358	0.115804	0.866765	1	7.03283	9.31779	5.50952	0.59129	-0.758061	0.327005	1
BN373_07521_as		acetyl-CoA carboxylase, biotin carboxyl carrierFT protein	0.526824	1.31706	0	0	#NAME?	0.255769	1	0.163221	0.326441	0	0	#NAME?	0.839138	1	0.722689	1.31706	0.326441	0.247856	-2.01242	0.559734	1
BN373_07521_s			0.432615	0.463752	0.411856	0.888096	-0.171212	1	1	0.281204	0.150552	0.411856	2.73564	1.45188	1	1	0.275832	0.463752	0.150552	0.32464	-1.62309	1	1
BN373_07531_as		acetyl-CoA carboxylase biotin carboxylaseFT subunit	4.25633	4.85492	3.85727	0.794507	-0.331869	0.833875	1	3.55024	3.24321	3.85727	1.18933	0.250155	0.942655	1	3.8879	4.85492	3.24321	0.668026	-0.582024	0.661869	1
BN373_07531_s			3.19776	2.34441	3.76666	1.60666	0.684061	0.726232	1	2.48283	1.199	3.76666	3.1415	1.65145	0.172246	1	1.65716	2.34441	1.199	0.511429	-0.967394	0.495116	1
BN373_07541_as		Glu/Leu/Phe/Val dehydrogenase	0.40919	0.45187	0.380737	0.84258	-0.247115	1	1	0.411196	0.441656	0.380737	0.862066	-0.214129	1	1	0.445741	0.45187	0.441656	0.977396	-0.0329852	1	1
BN373_07541_s			0.741341	0	1.23557	Inf	Inf	0.285257	1	0.933309	0.631049	1.23557	1.95796	0.969351	0.439067	1	0.37863	0	0.631049	Inf	Inf	0.89765	1
BN373_07551_as		conserved hypothetical protein	0.180748	0.45187	0	0	#NAME?	0.999459	1	0.696088	1.39218	0	0	#NAME?	0.307518	1	1.01605	0.45187	1.39218	3.08092	1.62336	0.547318	1
BN373_07551_s			1.71996	2.78251	1.0116	0.363556	-1.45975	0.543026	1	0.656352	0.301105	1.0116	3.35963	1.7483	0.75383	1	1.29367	2.78251	0.301105	0.108213	-3.20805	0.125612	1
BN373_07561_as		extracellular solute-binding protein family 3	0	0	0	NA	NA	NA	NA	0	0	0	NA	NA	NA	NA	0	0	0	NA	NA	NA	NA
BN373_07561_s			1.47345	0.927504	1.83741	1.98102	0.986246	0.90193	1	1.19794	0.558482	1.83741	3.29	1.71809	0.454145	1	0.706091	0.927504	0.558482	0.602134	-0.731843	0.958171	1
BN373_07571_as		allophanate hydrolase	0	0	0	NA	NA	NA	NA	0.0816104	0.163221	0	0	#NAME?	1	1	0.0979324	0	0.163221	Inf	Inf	1	1
BN373_07571_s			2.43534	3.26336	1.88333	0.577113	-0.793074	0.636206	1	1.728	1.57267	1.88333	1.19754	0.260068	1	1	2.24895	3.26336	1.57267	0.481917	-1.05314	0.453716	1
BN373_07581_as		urea amidolyase	0.346076	0.86519	0	0	#NAME?	0.511951	1	0.441656	0.883312	0	0	#NAME?	0.422672	1	0.876063	0.86519	0.883312	1.02095	0.0299054	1	1
BN373_07581_s			4.06083	3.26336	4.59247	1.40728	0.49291	0.777655	1	2.70416	0.815859	4.59247	5.629	2.49288	0.0347109	0.687736	1.79486	3.26336	0.815859	0.250006	-1.99997	0.132769	1
BN373_07591_as		LamB/YcsF family protein	0.346076	0.86519	0	0	#NAME?	0.544647	1	0.886116	1.77223	0	0	#NAME?	0.203669	1	1.40941	0.86519	1.77223	2.04837	1.03448	0.868457	1
BN373_07591_s			1.42515	2.32731	0.823713	0.353933	-1.49845	0.631448	1	0.895062	0.966411	0.823713	0.852342	-0.230496	1	1	1.51077	2.32731	0.966411	0.415248	-1.26795	0.516559	1
BN373_07601_as		aspartate aminotransferase	1.08482	1.31706	0.929992	0.706112	-0.50203	1	1	1.21189	1.4938	0.929992	0.62257	-0.683693	0.986187	1	1.4231	1.31706	1.4938	1.13419	0.181662	1	1
BN373_07601_s			4.7468	5.59923	4.17852	0.746267	-0.422236	0.722926	1	3.86882	3.55912	4.17852	1.17403	0.231469	0.869718	1	4.37516	5.59923	3.55912	0.635646	-0.653705	0.452866	1
BN373_07611_as		nitrogen assimilation transcriptional regulator	0	0	0	NA	NA	NA	NA	0.326441	0.652883	0	0	#NAME?	0.507392	1	0.39173	0	0.652883	Inf	Inf	0.468912	1
BN373_07611_s			1.11519	1.40836	0.91975	0.653066	-0.614699	1	1	0.836256	0.752761	0.91975	1.22184	0.28905	1	1	1.015	1.40836	0.752761	0.534496	-0.903749	0.999609	1
BN373_07621_as		biotin/lipoyl attachment domain-containingFT protein	0.962159	1.73038	0.450012	0.260065	-1.94305	0.479739	1	0.388227	0.326441	0.450012	1.37854	0.463139	1	1	0.888017	1.73038	0.326441	0.188653	-2.40619	0.363898	1
BN373_07621_s			0	0	0	NA	NA	NA	NA	0	0	0	NA	NA	NA	NA	0	0	0	NA	NA	NA	NA
BN373_07631_as		short-chain dehydrogenase/reductase SDR	1.83752	2.67267	1.28076	0.479206	-1.06128	0.605377	1	1.5111	1.74143	1.28076	0.735464	-0.443273	0.988582	1	2.11393	2.67267	1.74143	0.65157	-0.618008	0.706065	1
BN373_07631_s			0.60696	0	1.0116	Inf	Inf	0.39881	1	0.5058	0	1.0116	Inf	Inf	0.199057	1	0	0	0	NA	NA	NA	NA
BN373_07641_as		polar amino acid ABC transporter inner membraneFT subunit	0.88832	2.2208	0	0	#NAME?	0.121237	1	1.43039	2.86078	0	0	#NAME?	0.0768403	1	2.60479	2.2208	2.86078	1.28818	0.365329	1	1
BN373_07641_s			1.41648	2.78251	0.5058	0.181778	-2.45975	0.253334	1	0.922942	1.34008	0.5058	0.377439	-1.40568	0.629158	1	1.91705	2.78251	1.34008	0.481609	-1.05406	0.417953	1
BN373_07651_as		polar amino acid ABC transporter inner membraneFT subunit	1.89484	1.31706	2.28003	1.73115	0.791731	0.830697	1	2.5704	2.86078	2.28003	0.796995	-0.327357	1	1	2.24329	1.31706	2.86078	2.1721	1.11909	0.665251	1
BN373_07651_s			2.57871	2.79106	2.43715	0.873198	-0.195619	0.919215	1	2.24516	2.05317	2.43715	1.18702	0.247342	0.974547	1	2.34833	2.79106	2.05317	0.735623	-0.442962	0.694863	1
BN373_07661_as		ABC transporter	4.11797	4.4416	3.90222	0.878561	-0.186785	0.950292	1	4.25621	4.6102	3.90222	0.846432	-0.240534	1	1	4.54276	4.4416	4.6102	1.03796	0.0537489	0.975288	1
BN373_07661_s			1.42107	0.463752	2.05928	4.44048	2.15072	0.311669	1	1.02964	0	2.05928	Inf	Inf	0.028409	0.606943	0.185501	0.463752	0	0	#NAME?	0.673175	1
BN373_07671_as	unknown		8.67723	9.69056	8.00167	0.825718	-0.27628	0.778994	1	10.5005	12.9993	8.00167	0.615547	-0.700059	0.283892	1	11.6758	9.69056	12.9993	1.34144	0.423779	0.574395	1
BN373_07671_s	unknown		1.29319	0	2.15532	Inf	Inf	0.129809	1	1.85926	1.5632	2.15532	1.37878	0.463397	0.670348	1	0.937922	0	1.5632	Inf	Inf	0.266556	1
BN373_07681_as	proA	gamma-glutamyl phosphate reductase	7.05757	6.54675	7.39812	1.13005	0.17638	0.955212	1	7.8118	8.22548	7.39812	0.899415	-0.152941	1	1	7.55399	6.54675	8.22548	1.25642	0.329321	1	1
BN373_07681_s	proA		42.263	46.3048	39.5684	0.854522	-0.22681	0.619066	1	41.8156	44.0628	39.5684	0.898002	-0.155209	0.775801	1	44.9596	46.3048	44.0628	0.951581	-0.0716013	0.781897	1
BN373_07691_as	proB	glutamate 5-kinase	3.80494	5.30679	2.80371	0.528324	-0.920504	0.55101	1	2.61721	2.43072	2.80371	1.15345	0.20595	0.892892	1	3.58115	5.30679	2.43072	0.45804	-1.12645	0.34935	1
BN373_07691_s	proB		68.2545	87.5425	55.3959	0.632789	-0.660203	0.184084	1	61.1097	66.8235	55.3959	0.828989	-0.270575	0.528012	1	75.1111	87.5425	66.8235	0.763326	-0.389629	0.505601	1
BN373_07701_as	phoE	outer membrane pore protein E	10.0473	16.7277	5.59368	0.334396	-1.58037	0.0281307	1	8.01653	10.4394	5.59368	0.535826	-0.900164	0.230277	1	12.9547	16.7277	10.4394	0.624075	-0.680208	0.177342	1
BN373_07701_s	phoE		5.35618	3.27192	6.74569	2.0617	1.04383	0.328158	1	5.27817	3.81065	6.74569	1.77022	0.823929	0.323486	1	3.59516	3.27192	3.81065	1.16465	0.219902	1	1
BN373_07711_as		NlpC/P60 family protein	1.52658	1.76893	1.36502	0.771664	-0.373955	0.991304	1	0.927341	0.489662	1.36502	2.78768	1.47906	0.886755	1	1.00137	1.76893	0.489662	0.276813	-1.85302	0.610363	1
BN373_07711_s			16.7993	26.2266	10.5145	0.400907	-1.31866	0.0281921	1	14.5224	18.5304	10.5145	0.567416	-0.817521	0.195945	1	21.6089	26.2266	18.5304	0.706549	-0.501138	0.400537	1
BN373_07721_as		putative membrane protein	0.452036	0.432595	0.464996	1.0749	0.104202	1	1	0.395719	0.326441	0.464996	1.42444	0.510395	1	1	0.368903	0.432595	0.326441	0.754612	-0.406193	1	1
BN373_07721_s			2.99527	4.66317	1.88333	0.403873	-1.30802	0.299182	1	2.84023	3.79713	1.88333	0.495988	-1.01162	0.340503	1	4.14355	4.66317	3.79713	0.814281	-0.296402	0.88058	1
BN373_07731_as		HAD-hydrolase, family IB, TIGR01490	0	0	0	NA	NA	NA	NA	0.244831	0.489662	0	0	#NAME?	0.627775	1	0.293797	0	0.489662	Inf	Inf	0.605081	1
BN373_07731_s			1.91413	2.79106	1.32951	0.476346	-1.06992	0.592008	1	1.94872	2.56792	1.32951	0.517738	-0.949705	0.852433	1	2.65718	2.79106	2.56792	0.920053	-0.120212	0.707361	1
BN373_07741_as		phosphonate ABC transporter, permease protein	1.34443	0	2.24072	Inf	Inf	0.127362	1	2.2033	2.16588	2.24072	1.03455	0.0490095	0.905811	1	1.29953	0	2.16588	Inf	Inf	0.135529	1
BN373_07741_s			1.51717	2.34441	0.965675	0.411905	-1.27962	0.55388	1	0.856509	0.747344	0.965675	1.29214	0.369766	1	1	1.38617	2.34441	0.747344	0.318777	-1.64938	0.46788	1
BN373_07751_as	phnE	phosphonate ABC transporter, permease protein	0.91663	0.45187	1.22647	2.71421	1.44053	0.70671	1	1.48115	1.73582	1.22647	0.706563	-0.501109	0.896959	1	1.22224	0.45187	1.73582	3.84142	1.94164	0.39143	1
BN373_07751_s	phnE		0.563343	1.40836	0	0	#NAME?	0.302627	1	0.514755	1.02951	0	0	#NAME?	0.456057	1	1.18105	1.40836	1.02951	0.731	-0.452056	1	1
BN373_07761_as	phnD	phosphonate ABC transporter, periplasmicFT phosphonate-binding protein	0.173038	0.432595	0	0	#NAME?	0.984606	1	0	0	0	NA	NA	NA	NA	0.173038	0.432595	0	0	#NAME?	0.704734	1
BN373_07761_s	phnD		1.17372	1.41691	1.0116	0.713949	-0.486108	0.957293	1	1.36268	1.71376	1.0116	0.590282	-0.760523	0.964864	1	1.59502	1.41691	1.71376	1.2095	0.274415	1	1
BN373_07771_as	phnC	phosphonate ABC transporter, ATP-binding protein	0.173038	0.432595	0	0	#NAME?	0.984606	1	0.36285	0.725699	0	0	#NAME?	0.635937	1	0.608457	0.432595	0.725699	1.67755	0.746354	1	1
BN373_07771_s	phnC		0.566763	1.41691	0	0	#NAME?	0.276754	1	0.150552	0.301105	0	0	#NAME?	0.909252	1	0.747426	1.41691	0.301105	0.212508	-2.23441	0.457161	1
BN373_07781_as		putative transcriptional regulator MatA	0	0	0	NA	NA	NA	NA	0.181425	0.36285	0	0	#NAME?	1	1	0.21771	0	0.36285	Inf	Inf	1	1
BN373_07781_s			0.371002	0.927504	0	0	#NAME?	0.46747	1	0	0	0	NA	NA	NA	NA	0.371002	0.927504	0	0	#NAME?	0.19343	1
BN373_07791_as	matB	fimbrillin MatB	0	0	0	NA	NA	NA	NA	0	0	0	NA	NA	NA	NA	0	0	0	NA	NA	NA	NA
BN373_07791_s	matB		0.488981	0.463752	0.5058	1.09067	0.125213	1	1	0.403452	0.301105	0.5058	1.67981	0.748302	1	1	0.366163	0.463752	0.301105	0.649279	-0.623089	1	1
BN373_07801_as		conserved hypothetical protein	0.456884	0	0.761473	Inf	Inf	0.456272	1	0.380737	0	0.761473	Inf	Inf	0.229853	1	0	0	0	NA	NA	NA	NA
BN373_07801_s			0	0	0	NA	NA	NA	NA	0	0	0	NA	NA	NA	NA	0	0	0	NA	NA	NA	NA
BN373_07811_as		conserved hypothetical protein	0.180748	0.45187	0	0	#NAME?	0.989078	1	0.44446	0.88892	0	0	#NAME?	0.511569	1	0.7141	0.45187	0.88892	1.9672	0.976146	0.972319	1
BN373_07811_s			2.28573	0.472303	3.49467	7.39923	2.88737	0.14714	1	2.08472	0.674776	3.49467	5.17901	2.37268	0.093781	1	0.593787	0.472303	0.674776	1.42869	0.514698	1	1
BN373_07821_as		conserved hypothetical protein	1.67476	2.2208	1.31073	0.590206	-0.76071	0.795124	1	0.900196	0.489662	1.31073	2.6768	1.42051	0.878213	1	1.18212	2.2208	0.489662	0.220489	-2.18122	0.465876	1
BN373_07821_s			0.859982	1.39126	0.5058	0.363556	-1.45975	0.618464	1	0.777124	1.04845	0.5058	0.482427	-1.05162	0.941556	1	1.18557	1.39126	1.04845	0.753598	-0.408132	0.735619	1
BN373_07831_as		conserved hypothetical protein	0	0	0	NA	NA	NA	NA	0.278435	0.55687	0	0	#NAME?	0.728889	1	0.334122	0	0.55687	Inf	Inf	0.70061	1
BN373_07831_s			0	0	0	NA	NA	NA	NA	0	0	0	NA	NA	NA	NA	0	0	0	NA	NA	NA	NA
BN373_07841_as		putative amino acid ABC transporter, permeaseFT protein	1.21501	1.76893	0.845733	0.478104	-1.0646	0.761061	1	0.864522	0.883312	0.845733	0.957457	-0.0627205	1	1	1.23756	1.76893	0.883312	0.499348	-1.00188	0.670908	1
BN373_07841_s			0	0	0	NA	NA	NA	NA	0	0	0	NA	NA	NA	NA	0	0	0	NA	NA	NA	NA
BN373_07851_as		putative amino acid ABC transporter, permeaseFT protein	0.747556	1.29779	0.380737	0.293374	-1.76919	0.664974	1	0.910459	1.44018	0.380737	0.264367	-1.91939	0.602648	1	1.38322	1.29779	1.44018	1.10972	0.150199	1	1
BN373_07851_s			0.188921	0.472303	0	0	#NAME?	0.985152	1	0.373672	0.747344	0	0	#NAME?	0.672333	1	0.637327	0.472303	0.747344	1.58234	0.66206	1	1
BN373_07861_as		putative amino acid ABC transporter, ATP-bindingFT protein	0.173038	0.432595	0	0	#NAME?	0.984606	1	0	0	0	NA	NA	NA	NA	0.173038	0.432595	0	0	#NAME?	0.704734	1
BN373_07861_s			0.185501	0.463752	0	0	#NAME?	0.986976	1	0.257377	0.514755	0	0	#NAME?	0.809442	1	0.494354	0.463752	0.514755	1.10998	0.150532	1	1
BN373_07871_as		putative amino acid ABC transporter, periplasmicFT amino acid-binding protein	0.738743	0.45187	0.929992	2.0581	1.04131	0.839121	1	0.464996	0	0.929992	Inf	Inf	0.292139	1	0.180748	0.45187	0	0	#NAME?	0.763001	1
BN373_07871_s			1.64222	0.944605	2.1073	2.23088	1.15761	0.716712	1	2.05161	1.99592	2.1073	1.0558	0.0783416	1	1	1.57539	0.944605	1.99592	2.11297	1.07927	0.740075	1
BN373_07881_as		conserved hypothetical protein	0	0	0	NA	NA	NA	NA	0.163221	0.326441	0	0	#NAME?	0.833143	1	0.195865	0	0.326441	Inf	Inf	0.837487	1
BN373_07881_s			0	0	0	NA	NA	NA	NA	0	0	0	NA	NA	NA	NA	0	0	0	NA	NA	NA	NA
BN373_07891_as		branched-chain amino acid ABC transporter,FT ATP-binding protein	0	0	0	NA	NA	NA	NA	0.278435	0.55687	0	0	#NAME?	0.728889	1	0.334122	0	0.55687	Inf	Inf	0.70061	1
BN373_07891_s			0.371002	0.927504	0	0	#NAME?	0.46747	1	0	0	0	NA	NA	NA	NA	0.371002	0.927504	0	0	#NAME?	0.19343	1
BN373_07901_as		branched-chain amino acid ABC transporter,FT ATP-binding protein	0.270007	0	0.450012	Inf	Inf	1	1	0.225006	0	0.450012	Inf	Inf	0.709182	1	0	0	0	NA	NA	NA	NA
BN373_07901_s			0.377842	0.944605	0	0	#NAME?	0.494992	1	0.412664	0.825329	0	0	#NAME?	0.460666	1	0.873039	0.944605	0.825329	0.873729	-0.194743	1	1
BN373_07911_as		branched-chain amino acid ABC transporter,FT permease protein	0.98306	0.432595	1.35004	3.12078	1.64191	0.574745	1	0.675018	0	1.35004	Inf	Inf	0.140737	1	0.173038	0.432595	0	0	#NAME?	0.741959	1
BN373_07911_s			1.76212	2.33586	1.37963	0.590628	-0.759678	0.920901	1	1.21404	1.04845	1.37963	1.31587	0.396021	0.740568	1	1.56341	2.33586	1.04845	0.448849	-1.1557	0.42461	1
BN373_07921_as		branched-chain amino acid ABC transporter,FT permease protein	0	0	0	NA	NA	NA	NA	0.163221	0.326441	0	0	#NAME?	0.833143	1	0.195865	0	0.326441	Inf	Inf	0.837487	1
BN373_07921_s			0.60696	0	1.0116	Inf	Inf	0.413443	1	0.581076	0.150552	1.0116	6.71926	2.7483	0.478655	1	0.0903314	0	0.150552	Inf	Inf	1	1
BN373_07931_as		branched-chain amino acid ABC transporter,FT periplasmic amino acid-binding protein	0	0	0	NA	NA	NA	NA	0.163221	0.326441	0	0	#NAME?	0.833143	1	0.195865	0	0.326441	Inf	Inf	0.837487	1
BN373_07931_s			1.04548	1.85501	0.5058	0.272667	-1.87479	0.441311	1	0.403452	0.301105	0.5058	1.67981	0.748302	1	1	0.922666	1.85501	0.301105	0.16232	-2.62309	0.290235	1
BN373_07941_as		putative ethanolamine ammonia-lyase, light chain	0.180748	0.45187	0	0	#NAME?	0.980264	1	0	0	0	NA	NA	NA	NA	0.180748	0.45187	0	0	#NAME?	0.700774	1
BN373_07941_s			0.977961	0.927504	1.0116	1.09067	0.125213	1	1	0.581076	0.150552	1.0116	6.71926	2.7483	0.509496	1	0.461333	0.927504	0.150552	0.16232	-2.62309	0.522425	1
BN373_07951_as		putative ethanolamine ammonia-lyase, largeFT subunit	0	0	0	NA	NA	NA	NA	0.499263	0.998526	0	0	#NAME?	0.366133	1	0.599116	0	0.998526	Inf	Inf	0.338568	1
BN373_07951_s			0	0	0	NA	NA	NA	NA	0.376381	0.752761	0	0	#NAME?	0.505365	1	0.451657	0	0.752761	Inf	Inf	0.4528	1
BN373_07961_as	eat	ethanolamine permease	1.80272	1.31706	2.12649	1.61458	0.691155	0.827738	1	1.52891	0.931318	2.12649	2.28332	1.19113	0.622139	1	1.08561	1.31706	0.931318	0.707119	-0.499975	1	1
BN373_07961_s	eat		0	0	0	NA	NA	NA	NA	0	0	0	NA	NA	NA	NA	0	0	0	NA	NA	NA	NA
BN373_07971_as	mmuP	S-methylmethionine permease	1.59914	1.29779	1.80005	1.38702	0.471984	0.989157	1	2.06457	2.3291	1.80005	0.772851	-0.371738	1	1	1.91657	1.29779	2.3291	1.79467	0.843722	0.995727	1
BN373_07971_s	mmuP		8.88348	8.85404	8.90311	1.00554	0.00797321	1	1	8.01249	7.12187	8.90311	1.25011	0.322053	0.476466	1	7.81474	8.85404	7.12187	0.804364	-0.31408	0.488963	1
BN373_07981_as	mmuM	homocysteine S-methyltransferase	1.8698	2.18225	1.6615	0.761369	-0.393333	0.980193	1	0.993969	0.326441	1.6615	5.08972	2.34759	0.387157	1	1.06876	2.18225	0.326441	0.149589	-2.74092	0.238033	1
BN373_07981_s	mmuM		9.04299	9.79009	8.54492	0.872813	-0.196255	0.806786	1	6.89651	5.24809	8.54492	1.6282	0.703275	0.242685	1	7.06489	9.79009	5.24809	0.536061	-0.89953	0.122154	1
BN373_07991_as	tauA	taurine ABC transporter, periplasmicFT taurine-binding protein	0.996898	0	1.6615	Inf	Inf	0.190417	1	0.830749	0	1.6615	Inf	Inf	0.0867892	1	0	0	0	NA	NA	NA	NA
BN373_07991_s	tauA		0.188921	0.472303	0	0	#NAME?	0.989973	1	0.78431	1.56862	0	0	#NAME?	0.155655	1	1.13009	0.472303	1.56862	3.32122	1.73171	0.397433	1
BN373_08001_as	tauB	taurine ABC transporter, ATP-binding protein	0.557995	0	0.929992	Inf	Inf	0.421168	1	0.604214	0.278435	0.929992	3.34007	1.73988	0.586077	1	0.167061	0	0.278435	Inf	Inf	1	1
BN373_08001_s	tauB		0.377842	0.944605	0	0	#NAME?	0.464356	1	0	0	0	NA	NA	NA	NA	0.377842	0.944605	0	0	#NAME?	0.1916	1
BN373_08011_as	tauC	taurine ABC transporter, permease protein	0.999128	1.35561	0.761473	0.56172	-0.832077	0.936284	1	0.798389	0.835305	0.761473	0.911611	-0.13351	1	1	1.04343	1.35561	0.835305	0.616184	-0.698567	0.893652	1
BN373_08011_s	tauC		0	0	0	NA	NA	NA	NA	0	0	0	NA	NA	NA	NA	0	0	0	NA	NA	NA	NA
BN373_08021_as	tauD	taurine dioxygenase	1.37701	0	2.29501	Inf	Inf	0.143239	1	1.58916	0.883312	2.29501	2.59819	1.37751	0.490096	1	0.529987	0	0.883312	Inf	Inf	0.440508	1
BN373_08021_s	tauD		1.05415	1.39981	0.823713	0.588448	-0.765014	1	1	0.691097	0.558482	0.823713	1.47491	0.560631	0.990877	1	0.895012	1.39981	0.558482	0.398971	-1.32565	0.675455	1
BN373_08031_as		acyltransferase domain protein	0	0	0	NA	NA	NA	NA	0.780502	1.561	0	0	#NAME?	0.29617	1	0.936603	0	1.561	Inf	Inf	0.264352	1
BN373_08031_s			8.42078	14.994	4.03865	0.269352	-1.89244	0.0165745	1	8.90568	13.7727	4.03865	0.293236	-1.76987	0.0218866	0.524727	14.2612	14.994	13.7727	0.91855	-0.122571	0.762982	1
BN373_08041_as	hemB	delta-aminolevulinic acid dehydratase	6.88011	8.3735	5.88451	0.702754	-0.508908	0.695749	1	5.97885	6.07319	5.88451	0.968933	-0.0455317	0.830642	1	6.99332	8.3735	6.07319	0.725287	-0.463376	0.410533	1
BN373_08041_s	hemB		152.516	134.379	164.608	1.22495	0.292719	0.46631	1	181.526	198.445	164.608	0.829489	-0.269706	0.344085	1	172.819	134.379	198.445	1.47675	0.562425	0.145417	1
BN373_08051_as	ampH	penicillin-binding protein AmpH	2.06788	1.74965	2.28003	1.30313	0.381981	1	1	1.68728	1.09454	2.28003	2.0831	1.05873	0.808268	1	1.35659	1.74965	1.09454	0.625574	-0.676747	0.961062	1
BN373_08051_s	ampH		42.9988	40.7483	44.4991	1.09205	0.127038	0.858765	1	52.982	61.4649	44.4991	0.723977	-0.465985	0.139829	1	53.1782	40.7483	61.4649	1.5084	0.593022	0.140827	1
BN373_08061_as		isochorismatase family protein	3.36725	2.20152	4.1444	1.88252	0.912661	0.522029	1	2.71068	1.27696	4.1444	3.24552	1.69845	0.351356	1	1.64679	2.20152	1.27696	0.580035	-0.785789	0.78825	1
BN373_08061_s			17.4444	18.206	16.9366	0.930273	-0.104274	0.943471	1	15.8358	14.7351	16.9366	1.14941	0.200889	0.64182	1	16.1235	18.206	14.7351	0.809351	-0.305163	0.540148	1
BN373_08071_as	smbA	protein SbmA	3.55108	5.64301	2.15646	0.382147	-1.3878	0.297442	1	2.09116	2.02586	2.15646	1.06447	0.090134	1	1	3.47272	5.64301	2.02586	0.359003	-1.47793	0.453274	1
BN373_08071_s	smbA		48.4958	44.8366	50.9353	1.13602	0.18399	0.762973	1	53.6732	56.411	50.9353	0.902932	-0.147311	0.847995	1	51.7812	44.8366	56.411	1.25815	0.331301	0.625981	1
BN373_08081_as		putative lipoprotein	5.18521	7.45049	3.67502	0.493258	-1.01958	0.329324	1	4.44685	5.21869	3.67502	0.704203	-0.505936	0.642753	1	6.11141	7.45049	5.21869	0.700449	-0.513649	0.565046	1
BN373_08081_s			18.3734	15.8958	20.025	1.25977	0.333158	0.701854	1	17.9683	15.9115	20.025	1.25853	0.331735	0.570084	1	15.9052	15.8958	15.9115	1.00099	0.0014227	1	1
BN373_08091_as		putative membrane protein	3.87634	5.75866	2.62146	0.45522	-1.13536	0.378627	1	4.73998	6.8585	2.62146	0.38222	-1.38752	0.216011	1	6.41856	5.75866	6.8585	1.19099	0.252159	0.885373	1
BN373_08091_s			2.88071	5.13547	1.37753	0.268238	-1.89841	0.140963	1	2.96303	4.54853	1.37753	0.302852	-1.72331	0.244298	1	4.78331	5.13547	4.54853	0.885707	-0.175098	0.730963	1
BN373_08101_as		conserved hypothetical protein	7.25386	11.4209	4.4758	0.391894	-1.35147	0.112361	1	7.51818	10.5606	4.4758	0.423821	-1.23847	0.101351	1	10.9047	11.4209	10.5606	0.924667	-0.112994	0.864587	1
BN373_08101_s			3.67967	5.13547	2.70914	0.527534	-0.922663	0.446313	1	4.43996	6.17077	2.70914	0.439027	-1.18762	0.283741	1	5.75665	5.13547	6.17077	1.2016	0.264954	1	1
BN373_08111_as	ddlA	D-alanine--D-alanine ligase A	11.5751	15.4878	8.96658	0.578946	-0.7885	0.306253	1	9.1587	9.35082	8.96658	0.958908	-0.0605352	1	1	11.8056	15.4878	9.35082	0.603755	-0.727965	0.189488	1
BN373_08111_s	ddlA		95.306	101.025	91.4929	0.905642	-0.142987	0.703213	1	91.8408	92.1886	91.4929	0.992454	-0.0109279	0.981338	1	95.7233	101.025	92.1886	0.912528	-0.132059	0.694387	1
BN373_08121_as		extensin domain protein	5.71471	5.22969	6.03805	1.15457	0.207357	1	1	4.25559	2.47312	6.03805	2.44147	1.28775	0.269694	1	3.57575	5.22969	2.47312	0.4729	-1.08039	0.41202	1
BN373_08121_s			2.49696	2.79961	2.29519	0.819823	-0.286615	0.967197	1	2.69367	3.09215	2.29519	0.742263	-0.429997	1	1	2.97513	2.79961	3.09215	1.10449	0.143382	1	1
BN373_08131_as		MdtG family protein	0.713052	0.432595	0.900024	2.08052	1.05695	0.930267	1	1.0971	1.29417	0.900024	0.695446	-0.523989	0.950897	1	0.949539	0.432595	1.29417	2.99164	1.58094	0.589058	1
BN373_08131_s			6.41851	8.89679	4.76633	0.535735	-0.900408	0.442206	1	8.89335	13.0204	4.76633	0.366067	-1.44982	0.23289	1	11.3709	8.89679	13.0204	1.46349	0.549414	0.674893	1
BN373_08141_as		conserved hypothetical protein	0.346076	0.86519	0	0	#NAME?	0.467137	1	0.139218	0.278435	0	0	#NAME?	1	1	0.513137	0.86519	0.278435	0.32182	-1.63568	0.524651	1
BN373_08141_s			3.8128	5.13547	2.93101	0.570739	-0.809098	0.699689	1	4.86371	6.79641	2.93101	0.431259	-1.21337	0.74569	1	6.13203	5.13547	6.79641	1.32342	0.404275	0.926779	1
BN373_08151_as	phoA	alkaline phosphatase	1.66997	0.90374	2.18078	2.41307	1.27087	0.714362	1	2.7418	3.30282	2.18078	0.66028	-0.59885	0.676769	1	2.34319	0.90374	3.30282	3.65461	1.86972	0.329448	1
BN373_08151_s	phoA		9.50944	12.1345	7.75939	0.639448	-0.645101	0.401996	1	8.68899	9.61859	7.75939	0.806707	-0.309883	0.578232	1	10.625	12.1345	9.61859	0.792664	-0.335218	0.695306	1
BN373_08161_as	psfF	phosphate starvation-inducible protein PsiF	1.13608	0.45187	1.59222	3.52363	1.81706	0.504164	1	1.60062	1.60901	1.59222	0.989566	-0.0151328	0.97548	1	1.14615	0.45187	1.60901	3.56078	1.83219	0.583032	1
BN373_08161_s	psfF		2.65365	3.26336	2.24717	0.688605	-0.538252	0.79852	1	2.72578	3.20439	2.24717	0.701278	-0.511942	0.801657	1	3.22798	3.26336	3.20439	0.981928	-0.0263102	1	1
BN373_08171_as	proC	pyrroline-5-carboxylate reductase	4.10301	4.34523	3.94153	0.907093	-0.140677	0.840087	1	4.22405	4.50658	3.94153	0.874616	-0.193279	0.905264	1	4.44204	4.34523	4.50658	1.03713	0.0526023	1	1
BN373_08171_s	proC		38.0438	32.7448	41.5765	1.26971	0.344502	0.577447	1	35.1909	28.8053	41.5765	1.44337	0.529436	0.142104	1	30.3811	32.7448	28.8053	0.879689	-0.184934	0.591153	1
BN373_08181_as		conserved hypothetical protein	8.36694	9.67129	7.49737	0.775219	-0.367324	0.710648	1	10.0035	12.5096	7.49737	0.599328	-0.738582	0.3106	1	11.3743	9.67129	12.5096	1.29348	0.371257	0.678376	1
BN373_08181_s			8.891	9.83285	8.26309	0.840356	-0.250927	0.785358	1	7.12724	5.99138	8.26309	1.37916	0.463793	0.492194	1	7.52797	9.83285	5.99138	0.609323	-0.71472	0.266305	1
BN373_08191_as		conserved hypothetical protein	13.5499	15.9011	11.9825	0.753565	-0.408197	0.545522	1	13.3338	14.6851	11.9825	0.815963	-0.293424	0.540364	1	15.1715	15.9011	14.6851	0.923528	-0.114773	0.951118	1
BN373_08191_s			24.4864	24.8354	24.2537	0.976578	-0.0341927	0.892614	1	32.5091	40.7646	24.2537	0.594969	-0.749113	0.0348215	0.687736	34.3929	24.8354	40.7646	1.64139	0.714921	0.108641	1
BN373_08201_as	aroL	shikimate kinase	2.74549	1.73038	3.42224	1.97774	0.983851	0.852318	1	2.34	1.25776	3.42224	2.7209	1.44408	0.524826	1	1.44681	1.73038	1.25776	0.726869	-0.460233	0.998264	1
BN373_08201_s	aroL		24.1135	26.6562	22.4184	0.84102	-0.249789	0.58674	1	23.8018	25.1853	22.4184	0.890138	-0.167899	0.608901	1	25.7736	26.6562	25.1853	0.944819	-0.0818899	0.900119	1
BN373_08211_as		conserved hypothetical protein	1.39448	2.24007	0.830749	0.370857	-1.43106	0.581244	1	0.85703	0.883312	0.830749	0.940493	-0.0885106	1	1	1.42602	2.24007	0.883312	0.394322	-1.34255	0.474203	1
BN373_08211_s			11.4696	9.79864	12.5836	1.28422	0.360888	0.731836	1	12.5892	12.5949	12.5836	0.999103	-0.00129511	1	1	11.4764	9.79864	12.5949	1.28537	0.362183	0.692171	1
BN373_08221_as		AroM protein	3.94732	4.81637	3.36795	0.699271	-0.516077	0.70711	1	4.27611	5.18427	3.36795	0.649647	-0.622272	0.684232	1	5.03711	4.81637	5.18427	1.07639	0.106196	1	1
BN373_08221_s			10.9776	9.81575	11.7521	1.19727	0.25975	0.786271	1	9.92786	8.1036	11.7521	1.45023	0.536286	0.323126	1	8.78846	9.81575	8.1036	0.825571	-0.276535	0.633136	1
BN373_08231_as		conserved hypothetical protein	14.5819	11.1811	16.8491	1.50692	0.591607	0.541395	1	16.971	17.093	16.8491	0.985729	-0.0207373	0.978043	1	14.7282	11.1811	17.093	1.52874	0.612344	0.390481	1
BN373_08231_s			12.3994	4.19087	17.8718	4.26447	2.09237	0.0513837	1	13.1155	8.35918	17.8718	2.13799	1.09625	0.148743	1	6.69185	4.19087	8.35918	1.99462	0.996112	0.502305	1
BN373_08241_as		putative recombination-associated exonucleaseFT RdgC	14.001	16.7085	12.196	0.729928	-0.454174	0.47901	1	7.96343	3.73088	12.196	3.26893	1.70882	0.114277	1	8.92191	16.7085	3.73088	0.223293	-2.16299	0.0257779	1
BN373_08241_s			45.2084	33.2513	53.1797	1.59933	0.677466	0.190762	1	45.3481	37.5165	53.1797	1.4175	0.503352	0.155557	1	35.8104	33.2513	37.5165	1.12827	0.174113	0.691538	1
BN373_08251_as	mak	manno(fructo)kinase	9.74318	12.7187	7.75948	0.610083	-0.712922	0.333685	1	8.60035	9.44122	7.75948	0.821873	-0.283013	0.635781	1	10.7522	12.7187	9.44122	0.742309	-0.429909	0.553079	1
BN373_08251_s	mak		6.75045	7.91799	5.97209	0.754244	-0.406896	0.673275	1	5.40613	4.84016	5.97209	1.23386	0.303182	0.57991	1	6.07129	7.91799	4.84016	0.611287	-0.710078	0.22107	1
BN373_08261_as	sbcC	nuclease SbcCD, C subunit	3.98737	7.43122	1.69147	0.227616	-2.13532	0.0732589	1	2.99241	4.29336	1.69147	0.393973	-1.34383	0.193461	1	5.5485	7.43122	4.29336	0.577747	-0.791491	0.476242	1
BN373_08261_s	sbcC		45.6142	41.1778	48.5718	1.17956	0.23825	0.633376	1	50.8311	53.0904	48.5718	0.914887	-0.128334	0.618782	1	48.3254	41.1778	53.0904	1.2893	0.366584	0.308671	1
BN373_08271_as	sbcD	nuclease SbcCD, D subunit	1.25015	1.73038	0.929992	0.53745	-0.895798	0.767655	1	1.33571	1.74143	0.929992	0.534039	-0.904983	0.858431	1	1.73701	1.73038	1.74143	1.00639	0.0091848	0.923307	1
BN373_08271_s	sbcD		49.2425	49.0873	49.346	1.00527	0.0075841	0.981585	1	49.5928	49.8396	49.346	0.990096	-0.014359	0.932164	1	49.5387	49.0873	49.8396	1.01533	0.0219431	0.879787	1
BN373_08281_as	phoB	phosphate regulon transcriptional regulatoryFT protein PhoB	2.98229	2.63412	3.21441	1.2203	0.287234	0.878368	1	1.85204	0.489662	3.21441	6.56455	2.7147	0.27729	1	1.34745	2.63412	0.489662	0.185892	-2.42746	0.344915	1
BN373_08281_s	phoB		15.1924	14.5046	15.6509	1.07903	0.109738	0.900859	1	16.6135	17.5761	15.6509	0.890464	-0.167371	0.936249	1	16.3475	14.5046	17.5761	1.21176	0.277109	0.799251	1
BN373_08291_as	phoR	phosphate regulon sensor kinase PhoR	4.36738	6.2298	3.12576	0.501743	-0.994979	0.327875	1	4.58408	6.04239	3.12576	0.517305	-0.950913	0.373137	1	6.11736	6.2298	6.04239	0.969917	-0.0440669	0.871147	1
BN373_08291_s	phoR		21.7827	20.1637	22.8621	1.13383	0.181202	0.819956	1	29.3748	35.8875	22.8621	0.637051	-0.65052	0.142065	1	29.5979	20.1637	35.8875	1.77981	0.831723	0.138314	1
BN373_08301_as	brnQ	branched-chain amino acid transport system IIFT carrier protein	12.3279	9.86404	13.9704	1.4163	0.502127	0.711176	1	11.5942	9.21802	13.9704	1.51556	0.59985	0.30134	1	9.47643	9.86404	9.21802	0.934507	-0.0977222	0.639424	1
BN373_08301_s	brnQ		153.897	133.546	167.464	1.25398	0.326518	0.427679	1	143.738	120.013	167.464	1.39539	0.480669	0.0796316	1	125.426	133.546	120.013	0.898661	-0.154151	0.665633	1
BN373_08311_as	proY	proline-specific permease ProY	7.21627	7.56614	6.98303	0.922931	-0.115705	0.929578	1	9.43989	11.8968	6.98303	0.586969	-0.768644	0.260547	1	10.1645	7.56614	11.8968	1.57237	0.652939	0.417463	1
BN373_08311_s	proY		200.197	181.672	212.547	1.16995	0.226447	0.593123	1	218.942	225.338	212.547	0.943236	-0.0843099	0.773297	1	207.871	181.672	225.338	1.24036	0.310757	0.434104	1
BN373_08321_as	malZ	maltodextrin glucosidase	3.04577	5.79721	1.21149	0.208977	-2.25858	0.0954539	1	2.24555	3.27962	1.21149	0.369398	-1.43675	0.446681	1	4.28666	5.79721	3.27962	0.565724	-0.82183	0.458484	1
BN373_08321_s	malZ		18.8507	21.5036	17.0821	0.794383	-0.332093	0.543199	1	21.9746	26.867	17.0821	0.635802	-0.653351	0.176926	1	24.7217	21.5036	26.867	1.24942	0.321258	0.726361	1
BN373_08331_as		transcriptional regulator, LysR family	1.61131	4.02828	0	0	#NAME?	0.0264147	1	1.04653	2.09306	0	0	#NAME?	0.0796164	1	2.86715	4.02828	2.09306	0.519593	-0.944547	0.570011	1
BN373_08331_s			2.11922	4.68027	0.411856	0.0879984	-3.50638	0.047493	1	1.8568	3.30175	0.411856	0.124739	-3.00302	0.103797	1	3.85316	4.68027	3.30175	0.70546	-0.503363	0.591798	1
BN373_08341_as		isochorismatase hydrolase family protein	0.346076	0.86519	0	0	#NAME?	0.467137	1	0.181425	0.36285	0	0	#NAME?	1	1	0.563786	0.86519	0.36285	0.419387	-1.25365	0.631232	1
BN373_08341_s			0.674481	0.927504	0.5058	0.545334	-0.874787	0.896398	1	0.510277	0.514755	0.5058	0.982603	-0.0253189	1	1	0.679854	0.927504	0.514755	0.554989	-0.849468	0.904423	1
BN373_08351_as		antibiotic biosynthesis monooxygenase domainFT protein	0	0	0	NA	NA	NA	NA	0	0	0	NA	NA	NA	NA	0	0	0	NA	NA	NA	NA
BN373_08351_s			0.488981	0.463752	0.5058	1.09067	0.125213	1	1	0.328176	0.150552	0.5058	3.35963	1.7483	1	1	0.275832	0.463752	0.150552	0.32464	-1.62309	1	1
BN373_08361_as		amidohydrolase family protein	0.346076	0.86519	0	0	#NAME?	0.467137	1	0.139218	0.278435	0	0	#NAME?	1	1	0.513137	0.86519	0.278435	0.32182	-1.63568	0.524651	1
BN373_08361_s			1.84844	1.39126	2.15323	1.54768	0.630112	0.96763	1	1.414	0.674776	2.15323	3.19102	1.67402	0.282009	1	0.961368	1.39126	0.674776	0.485012	-1.04391	0.585365	1
BN373_08371_as		putative fructose-1,6-bisphosphate aldolase,FT class II	0.361496	0.90374	0	0	#NAME?	0.45972	1	0	0	0	NA	NA	NA	NA	0.361496	0.90374	0	0	#NAME?	0.223615	1
BN373_08371_s			0.185501	0.463752	0	0	#NAME?	0.986976	1	0	0	0	NA	NA	NA	NA	0.185501	0.463752	0	0	#NAME?	0.653653	1
BN373_08381_as		kinase, pfkB family	0.40919	0.45187	0.380737	0.84258	-0.247115	1	1	0.353589	0.326441	0.380737	1.16632	0.221969	1	1	0.376613	0.45187	0.326441	0.722423	-0.469083	1	1
BN373_08381_s			0.865229	0.927504	0.823713	0.888096	-0.171212	1	1	0.669234	0.514755	0.823713	1.6002	0.678256	0.928013	1	0.679854	0.927504	0.514755	0.554989	-0.849468	0.904423	1
BN373_08391_as		putative sugar-specific permease, SgaT/UlaAFT family	1.07711	1.29779	0.929992	0.7166	-0.480761	0.955947	1	0.743431	0.55687	0.929992	1.67003	0.739878	0.988863	1	0.853236	1.29779	0.55687	0.429093	-1.22064	0.678124	1
BN373_08391_s			1.60942	1.40836	1.74346	1.23794	0.307943	1	1	1.12911	0.514755	1.74346	3.38698	1.76	0.532639	1	0.872196	1.40836	0.514755	0.3655	-1.45206	0.678747	1
BN373_08401_as		PTS system, IIB component	0	0	0	NA	NA	NA	NA	0	0	0	NA	NA	NA	NA	0	0	0	NA	NA	NA	NA
BN373_08401_s			0.188921	0.472303	0	0	#NAME?	0.985152	1	0	0	0	NA	NA	NA	NA	0.188921	0.472303	0	0	#NAME?	0.652049	1
BN373_08411_as		PTS system, IIA component	0.540014	0	0.900024	Inf	Inf	0.415482	1	0.450012	0	0.900024	Inf	Inf	0.246956	1	0	0	0	NA	NA	NA	NA
BN373_08411_s			0.188921	0.472303	0	0	#NAME?	0.985152	1	0	0	0	NA	NA	NA	NA	0.188921	0.472303	0	0	#NAME?	0.652049	1
BN373_08421_as		conserved hypothetical protein	0.180748	0.45187	0	0	#NAME?	0.980264	1	0.0816104	0.163221	0	0	#NAME?	1	1	0.27868	0.45187	0.163221	0.361212	-1.46908	1	1
BN373_08421_s			0	0	0	NA	NA	NA	NA	0	0	0	NA	NA	NA	NA	0	0	0	NA	NA	NA	NA
BN373_08431_as		antioxidant, AhpC/TSA family	4.80646	5.38389	4.42151	0.821248	-0.284111	0.752979	1	5.98564	7.54978	4.42151	0.585647	-0.771897	0.465528	1	6.68343	5.38389	7.54978	1.40229	0.487786	1	1
BN373_08431_s			174.238	142.657	195.292	1.36897	0.453086	0.304073	1	201.87	208.448	195.292	0.936886	-0.094054	0.819128	1	182.131	142.657	208.448	1.46119	0.54714	0.261935	1
BN373_08441_as	acpH	acyl carrier protein phosphodiesterase	1.08226	1.35561	0.900024	0.663926	-0.590907	0.948657	1	1.32752	1.75502	0.900024	0.512827	-0.963456	0.905407	1	1.59526	1.35561	1.75502	1.29464	0.372549	1	1
BN373_08441_s	acpH		12.5762	15.8787	10.3746	0.653364	-0.614042	0.382256	1	12.2078	14.0409	10.3746	0.738882	-0.436584	0.41537	1	14.776	15.8787	14.0409	0.88426	-0.177458	0.821513	1
BN373_08451_as	queA	S-adenosylmethionine:tRNAFT ribosyltransferase-isomerase	9.19967	6.24908	11.1667	1.78694	0.837492	0.376407	1	8.9244	6.68206	11.1667	1.67115	0.740842	0.469658	1	6.50887	6.24908	6.68206	1.06929	0.0966502	0.819882	1
BN373_08451_s	queA		136.586	129.191	141.517	1.09541	0.131473	0.846068	1	159.695	177.873	141.517	0.795605	-0.329875	0.210525	1	158.4	129.191	177.873	1.37683	0.461348	0.301834	1
BN373_08461_as	tgt	queuine tRNA-ribosyltransferase	7.14777	5.68156	8.12524	1.43011	0.516123	0.719447	1	9.74216	11.3591	8.12524	0.715307	-0.483365	0.599478	1	9.08808	5.68156	11.3591	1.99929	0.999488	0.400685	1
BN373_08461_s	tgt		144.674	112.842	165.896	1.47016	0.555978	0.18255	1	174.201	182.506	165.896	0.90899	-0.137664	0.610491	1	154.64	112.842	182.506	1.61736	0.693641	0.0686623	1
BN373_08471_as	yajC	preprotein translocase, YajC subunit	6.00249	4.48015	7.01739	1.56633	0.647387	0.632116	1	6.53868	6.05998	7.01739	1.15799	0.21162	0.917969	1	5.42805	4.48015	6.05998	1.35263	0.435767	0.61018	1
BN373_08471_s	yajC		92.161	86.7261	95.7842	1.10445	0.143322	0.764072	1	103.204	110.623	95.7842	0.865862	-0.20779	0.504817	1	101.064	86.7261	110.623	1.27554	0.351112	0.398621	1
BN373_08481_as	secD	protein-export membrane protein SecD	16.9707	14.6226	18.5361	1.26764	0.342143	0.653953	1	16.8843	15.2324	18.5361	1.21689	0.283201	0.513916	1	14.9885	14.6226	15.2324	1.0417	0.058942	1	1
BN373_08481_s	secD		277.978	272.185	281.841	1.03548	0.0502959	0.922657	1	300.388	318.934	281.841	0.883697	-0.178377	0.505825	1	300.234	272.185	318.934	1.17176	0.228673	0.551457	1
BN373_08491_as	secF	protein-export membrane protein SecF	2.74526	4.32595	1.69147	0.391004	-1.35474	0.359751	1	2.55175	3.41204	1.69147	0.495734	-1.01236	0.56043	1	3.77761	4.32595	3.41204	0.788738	-0.342382	0.488511	1
BN373_08491_s	secF		65.7299	58.903	70.2812	1.19317	0.254796	0.64135	1	62.1728	54.0645	70.2812	1.29995	0.378458	0.295838	1	55.9999	58.903	54.0645	0.917855	-0.123661	0.794177	1
BN373_08501_as		glyoxalase family protein	1.52658	1.76893	1.36502	0.771664	-0.373955	0.98118	1	1.20858	1.05214	1.36502	1.29737	0.375595	0.944569	1	1.33886	1.76893	1.05214	0.594789	-0.749549	0.659492	1
BN373_08501_s			3.89058	4.69737	3.35271	0.713742	-0.486526	0.811957	1	4.12101	4.88931	3.35271	0.685723	-0.544301	0.60242	1	4.81253	4.69737	4.88931	1.04086	0.0577751	0.981843	1
BN373_08511_as		helix-turn-helix domain protein	16.2917	31.9371	5.86145	0.183531	-2.44591	0.0154547	1	5.8589	5.85636	5.86145	1.00087	0.00125329	0.766744	1	16.2887	31.9371	5.85636	0.183372	-2.44716	5.9597e-05	0.0978434
BN373_08511_s			3.81713	3.27192	4.18061	1.27773	0.353579	0.899211	1	3.97445	3.76829	4.18061	1.10942	0.149804	1	1	3.56974	3.27192	3.76829	1.15171	0.203775	0.786169	1
BN373_08521_as	tsx	nucleoside-specific channel-forming protein	23.7199	30.4188	19.2539	0.632962	-0.659809	0.276183	1	16.2632	13.2725	19.2539	1.45066	0.536714	0.567059	1	20.131	30.4188	13.2725	0.436326	-1.19652	0.263064	1
BN373_08521_s	tsx		368.466	453.049	312.078	0.688839	-0.53776	0.154765	1	297.875	283.673	312.078	1.10013	0.137678	1	1	351.423	453.049	283.673	0.626142	-0.675438	0.450424	1
BN373_08531_as		putative lipoprotein	0.828003	0	1.38	Inf	Inf	0.32499	1	1.05285	0.725699	1.38	1.90162	0.92723	0.874873	1	0.435419	0	0.725699	Inf	Inf	0.682783	1
BN373_08531_s			6.97287	7.50554	6.61776	0.881717	-0.181612	0.84606	1	6.90902	7.20028	6.61776	0.919097	-0.12171	1	1	7.32239	7.50554	7.20028	0.95933	-0.0599015	0.832579	1
BN373_08541_as		transcriptional regulator, NrdR family	3.9656	5.30679	3.07147	0.578781	-0.78891	0.51789	1	1.96199	0.852512	3.07147	3.60285	1.84914	0.197922	1	2.63422	5.30679	0.852512	0.160645	-2.63805	0.0254819	1
BN373_08541_s			41.8157	49.6964	36.562	0.735707	-0.442797	0.500003	1	41.2607	45.9595	36.562	0.795526	-0.330019	0.503325	1	47.4543	49.6964	45.9595	0.924805	-0.112778	0.742825	1
BN373_08551_as	ribD	riboflavin biosynthesis protein RibD	5.56027	7.56614	4.22302	0.558147	-0.841283	0.504927	1	3.17625	2.12947	4.22302	1.98313	0.987778	0.319841	1	4.30414	7.56614	2.12947	0.281448	-1.82906	0.0384784	1
BN373_08551_s	ribD		73.7672	74.8416	73.0509	0.976073	-0.0349386	0.883682	1	70.392	67.7331	73.0509	1.07851	0.109041	0.903685	1	70.5765	74.8416	67.7331	0.905019	-0.14398	0.85032	1
BN373_08561_as	ribH	6,7-dimethyl-8-ribityllumazine synthase	12.4685	11.0462	13.4168	1.21461	0.280494	0.7703	1	11.1716	8.92637	13.4168	1.50305	0.587895	0.313967	1	9.77429	11.0462	8.92637	0.808096	-0.307401	0.621256	1
BN373_08561_s	ribH		141.542	127.355	151.001	1.18567	0.245704	0.560799	1	153.966	156.931	151.001	0.96221	-0.0555768	0.782721	1	145.101	127.355	156.931	1.23224	0.301281	0.359604	1
BN373_08571_as	nusB	transcription antitermination factor NusB	6.91676	5.72011	7.71453	1.34867	0.431536	0.681186	1	8.38105	9.04757	7.71453	0.852663	-0.229953	0.720952	1	7.71659	5.72011	9.04757	1.58171	0.661488	0.350587	1
BN373_08571_s	nusB		166.761	164.549	168.235	1.0224	0.0319646	0.992368	1	184.907	201.58	168.235	0.834586	-0.260868	0.343785	1	186.767	164.549	201.58	1.22504	0.292833	0.479418	1
BN373_08581_as	thiL	thiamine-monophosphate kinase	7.18596	7.03717	7.28515	1.03524	0.0499632	1	1	7.26865	7.25215	7.28515	1.00455	0.00655057	0.986469	1	7.16616	7.03717	7.25215	1.03055	0.0434127	1	1
BN373_08581_s	thiL		110.078	87.1215	125.382	1.43916	0.525225	0.207841	1	131.228	137.073	125.382	0.914704	-0.128624	0.627448	1	117.093	87.1215	137.073	1.57336	0.653849	0.075622	1
BN373_08591_as	pgpA	phosphatidylglycerophosphatase A	3.30444	3.10526	3.43722	1.1069	0.146527	1	1	3.11939	2.80156	3.43722	1.2269	0.295014	0.910765	1	2.92304	3.10526	2.80156	0.902196	-0.148487	1	1
BN373_08591_s	pgpA		20.769	17.2785	23.0959	1.33668	0.418658	0.553279	1	26.4011	29.7063	23.0959	0.777477	-0.363129	0.568456	1	24.7352	17.2785	29.7063	1.71926	0.781787	0.288668	1
BN373_08601_as		oxidoreductase, aldo/keto reductase family	17.7789	16.747	18.4669	1.1027	0.141036	0.898851	1	19.4098	20.3527	18.4669	0.907344	-0.140278	0.942799	1	18.9104	16.747	20.3527	1.2153	0.281314	0.815614	1
BN373_08601_s			20.9639	17.2443	23.4436	1.3595	0.443075	0.647818	1	22.5703	21.6969	23.4436	1.08051	0.111707	0.678166	1	19.9159	17.2443	21.6969	1.25821	0.331368	0.773504	1
BN373_08611_as	dxs	1-deoxy-D-xylulose-5-phosphate synthase	10.8771	9.33507	11.9051	1.27531	0.350852	0.685018	1	11.9644	12.0236	11.9051	0.990151	-0.0142802	1	1	10.9482	9.33507	12.0236	1.288	0.365132	0.628031	1
BN373_08611_s	dxs		142.93	158.777	132.365	0.833657	-0.262474	0.457102	1	148.634	164.904	132.365	0.802682	-0.317099	0.244729	1	162.453	158.777	164.904	1.03859	0.0546248	0.935465	1
BN373_08621_as	ispA	geranyltranstransferase	7.29729	6.1527	8.06035	1.31005	0.389622	0.636338	1	7.45363	6.8469	8.06035	1.17723	0.235392	0.499369	1	6.56922	6.1527	6.8469	1.11283	0.15423	1	1
BN373_08621_s	ispA		90.0459	100.622	82.9954	0.824827	-0.277837	0.461345	1	93.8631	104.731	82.9954	0.792465	-0.335581	0.255117	1	103.087	100.622	104.731	1.04084	0.0577446	0.943551	1
BN373_08631_as	xseB	exodeoxyribonuclease VII, small subunit	0.928304	1.74965	0.380737	0.217607	-2.20021	0.46268	1	1.51234	2.64394	0.380737	0.144003	-2.79583	0.290156	1	2.28623	1.74965	2.64394	1.51112	0.595621	1	1
BN373_08631_s	xseB		28.3733	32.8645	25.3792	0.772237	-0.372885	0.510067	1	26.2142	27.0491	25.3792	0.938262	-0.0919373	0.786158	1	29.3753	32.8645	27.0491	0.82305	-0.280948	0.605214	1
BN373_08641_as	thiI	thiamine biosynthesis/tRNA modification proteinFT ThiI	16.6029	16.7663	16.4939	0.983755	-0.0236293	0.959893	1	14.6132	12.7324	16.4939	1.29542	0.373424	0.56552	1	14.346	16.7663	12.7324	0.759408	-0.397054	0.536022	1
BN373_08641_s	thiI		144.505	117.994	162.179	1.37446	0.458868	0.281921	1	159.159	156.14	162.179	1.03868	0.0547454	0.790657	1	140.882	117.994	156.14	1.32328	0.404122	0.354521	1
BN373_08651_as		conserved hypothetical protein	3.09584	4.3645	2.25006	0.515537	-0.955853	0.721482	1	2.13216	2.01426	2.25006	1.11707	0.159715	1	1	2.95436	4.3645	2.01426	0.46151	-1.11557	0.342978	1
BN373_08651_s			8.91732	8.45014	9.22877	1.09214	0.127162	0.982698	1	7.80165	6.37452	9.22877	1.44776	0.533821	0.383886	1	7.20477	8.45014	6.37452	0.754369	-0.406658	0.504802	1
BN373_08661_as	thiJ	protein ThiJ	3.32797	4.85492	2.31	0.475805	-1.07156	0.482495	1	2.73041	3.15081	2.31	0.733143	-0.447833	0.874851	1	3.83246	4.85492	3.15081	0.648994	-0.623723	0.523083	1
BN373_08661_s	thiJ		22.4968	22.9291	22.2087	0.968583	-0.046052	1	1	19.5086	16.8085	22.2087	1.32127	0.401931	0.426274	1	19.2567	22.9291	16.8085	0.733067	-0.447983	0.466409	1
BN373_08671_as	panE	2-dehydropantoate 2-reductase	3.1694	3.08599	3.22501	1.04505	0.0635681	1	1	2.21738	1.20975	3.22501	2.66584	1.41459	0.388008	1	1.96025	3.08599	1.20975	0.392015	-1.35102	0.38591	1
BN373_08671_s	panE		23.2706	20.5932	25.0556	1.21669	0.282966	0.628399	1	22.6163	20.177	25.0556	1.24179	0.312422	0.532299	1	20.3435	20.5932	20.177	0.97979	-0.029456	0.99791	1
BN373_08681_as		conserved hypothetical protein	18.0697	12.7573	21.6113	1.69404	0.760466	0.288428	1	14.3359	7.0605	21.6113	3.06087	1.61394	0.0475442	1	9.33921	12.7573	7.0605	0.553449	-0.853478	0.285331	1
BN373_08681_s			107.639	73.3563	130.495	1.77892	0.831001	0.115015	1	111.95	93.4042	130.495	1.3971	0.482434	0.0969282	1	85.3851	73.3563	93.4042	1.2733	0.348567	0.481399	1
BN373_08691_as		transporter, major facilitator family	31.4552	33.1578	30.3202	0.91442	-0.129071	0.816482	1	36.145	41.9698	30.3202	0.722427	-0.469076	0.235821	1	38.445	33.1578	41.9698	1.26576	0.340005	0.455173	1
BN373_08691_s			60.0285	52.5388	65.0216	1.23759	0.307537	0.564653	1	67.9081	70.7946	65.0216	0.918455	-0.12272	0.576228	1	63.4923	52.5388	70.7946	1.34747	0.430257	0.22626	1
BN373_08701_as		oxidoreductase, NAD binding	5.00656	2.18225	6.88943	3.15703	1.65857	0.167487	1	4.33083	1.77223	6.88943	3.88743	1.95882	0.025592	1	1.93624	2.18225	1.77223	0.812112	-0.300249	0.843489	1
BN373_08701_s			3.54805	3.28902	3.72074	1.13126	0.177932	1	1	2.45987	1.199	3.72074	3.1032	1.63376	0.171939	1	2.03501	3.28902	1.199	0.364547	-1.45582	0.229753	1
BN373_08711_as		4-hydroxybenzoate transporter	1.80692	0	3.01153	Inf	Inf	0.0567606	1	2.79993	2.58834	3.01153	1.1635	0.218474	1	1	1.553	0	2.58834	Inf	Inf	0.0453151	1
BN373_08711_s			0.745423	1.86356	0	0	#NAME?	0.180205	1	0.332653	0.665307	0	0	#NAME?	0.647507	1	1.14461	1.86356	0.665307	0.357009	-1.48597	0.447469	1
BN373_08721_as		AP endonuclease, family 2	0.173038	0.432595	0	0	#NAME?	0.984606	1	0	0	0	NA	NA	NA	NA	0.173038	0.432595	0	0	#NAME?	0.704734	1
BN373_08721_s			0.188921	0.472303	0	0	#NAME?	0.989983	1	0.79873	1.59746	0	0	#NAME?	0.207087	1	1.1474	0.472303	1.59746	3.38228	1.758	0.51563	1
BN373_08731_as		FAD-dependent oxidoreductase	0.949204	0.45187	1.28076	2.83436	1.50302	0.700076	1	1.24806	1.21536	1.28076	1.05381	0.0756155	1	1	0.909965	0.45187	1.21536	2.68963	1.42741	0.722535	1
BN373_08731_s			0	0	0	NA	NA	NA	NA	0.186836	0.373672	0	0	#NAME?	1	1	0.224203	0	0.373672	Inf	Inf	1	1
BN373_08741_as		conserved hypothetical protein	0	0	0	NA	NA	NA	NA	0.0816104	0.163221	0	0	#NAME?	1	1	0.0979324	0	0.163221	Inf	Inf	1	1
BN373_08741_s			0	0	0	NA	NA	NA	NA	0.225828	0.451657	0	0	#NAME?	0.708573	1	0.270994	0	0.451657	Inf	Inf	0.684075	1
BN373_08751_as		FAD-dependent oxidoreductase	0.88609	0.86519	0.900024	1.04026	0.0569463	1	1	0.531622	0.163221	0.900024	5.51415	2.46314	0.603861	1	0.444008	0.86519	0.163221	0.188653	-2.40619	0.602157	1
BN373_08751_s			1.04083	0.463752	1.42555	3.07395	1.62009	0.697347	1	1.06729	0.709034	1.42555	2.01055	1.00759	0.876559	1	0.610921	0.463752	0.709034	1.52891	0.612502	0.982043	1
BN373_08761_as		putative shikimate 5-dehydrogenase	1.10024	1.35561	0.929992	0.686033	-0.543651	0.951522	1	0.464996	0	0.929992	Inf	Inf	0.292274	1	0.542244	1.35561	0	0	#NAME?	0.142423	1
BN373_08761_s			1.8949	0.463752	2.84901	6.14338	2.61903	0.235398	1	2.40038	1.95176	2.84901	1.45971	0.545682	0.940811	1	1.35656	0.463752	1.95176	4.20863	2.07335	0.315199	1
BN373_08771_as		transcriptional regulator, IclR family	9.21364	11.9885	7.36376	0.614237	-0.703132	0.342124	1	9.99031	12.6168	7.36376	0.583645	-0.776836	0.236538	1	12.3655	11.9885	12.6168	1.05242	0.0737045	1	1
BN373_08771_s			2.1065	1.88921	2.25136	1.19169	0.253012	1	1	1.27623	0.301105	2.25136	7.477	2.90246	0.191205	1	0.936347	1.88921	0.301105	0.159381	-2.64945	0.28635	1
BN373_08781_as		conserved hypothetical protein	0.861226	0.884465	0.845733	0.956208	-0.0646031	1	1	1.06415	1.28257	0.845733	0.659405	-0.600763	1	1	1.12333	0.884465	1.28257	1.45011	0.53616	1	1
BN373_08781_s			12.0222	15.8702	9.45693	0.595893	-0.746875	0.286434	1	12.5965	15.7362	9.45693	0.600968	-0.734641	0.201723	1	15.7898	15.8702	15.7362	0.991556	-0.0122336	0.963274	1
BN373_08791_as	cyoE	protoheme IX farnesyltransferase	8.86399	6.70095	10.306	1.53799	0.62105	0.573799	1	11.409	12.512	10.306	0.823691	-0.279824	0.718303	1	10.1876	6.70095	12.512	1.8672	0.900874	0.376369	1
BN373_08791_s	cyoE		167.684	185.649	155.707	0.838719	-0.253741	0.438564	1	174.795	193.882	155.707	0.8031	-0.316349	0.29601	1	190.589	185.649	193.882	1.04435	0.0626078	0.886291	1
BN373_08801_as	cyoD	cytochrome o ubiquinol oxidase, subunit IV	5.49802	4.48015	6.1766	1.37866	0.463266	0.757682	1	7.09562	8.01464	6.1766	0.770665	-0.375824	0.788934	1	6.60084	4.48015	8.01464	1.78892	0.83909	0.453987	1
BN373_08801_s	cyoD		147.48	169.684	132.677	0.781902	-0.35494	0.350549	1	162.543	192.409	132.677	0.689554	-0.536266	0.0705257	0.965203	183.319	169.684	192.409	1.13392	0.181325	0.783902	1
BN373_08811_as	cyoC	cytochrome o ubiquinol oxidase, subunit III	19.9455	25.3325	16.3541	0.645577	-0.631339	0.304843	1	22.4845	28.6149	16.3541	0.571523	-0.807115	0.115576	1	27.302	25.3325	28.6149	1.12957	0.175777	0.87458	1
BN373_08811_s	cyoC		283.741	321.426	258.617	0.804593	-0.313668	0.413235	1	320.452	382.287	258.617	0.676499	-0.56384	0.0464183	0.783235	357.943	321.426	382.287	1.18935	0.250172	0.607387	1
BN373_08821_as	cyoB	cytochrome o ubiquinol oxidase, subunit I	68.7972	64.4996	71.6623	1.11105	0.151925	0.747582	1	78.2756	84.889	71.6623	0.844189	-0.244363	0.527345	1	76.7332	64.4996	84.889	1.31612	0.396288	0.373446	1
BN373_08821_s	cyoB		1488.62	1582.76	1425.86	0.90087	-0.15061	0.763839	1	1796.06	2166.26	1425.86	0.658214	-0.603371	0.0462787	0.782861	1932.86	1582.76	2166.26	1.36866	0.452761	0.237168	1
BN373_08831_as	cyoA	cytochrome o ubiquinol oxidase, subunit II	25.2332	24.6601	25.6154	1.03874	0.0548301	0.974186	1	28.0604	30.5055	25.6154	0.839696	-0.252062	0.720008	1	28.1674	24.6601	30.5055	1.23704	0.306892	0.71873	1
BN373_08831_s	cyoA		441.66	423.798	453.569	1.07025	0.0979447	0.76011	1	575.97	698.371	453.569	0.649467	-0.622672	0.0311251	0.642257	588.542	423.798	698.371	1.64789	0.720617	0.0573242	1
BN373_08841_as	ampG	AmpG protein	9.0326	11.0462	7.69021	0.696188	-0.522452	0.517643	1	7.79481	7.89942	7.69021	0.973516	-0.0387241	0.993197	1	9.15812	11.0462	7.89942	0.715127	-0.483728	0.511564	1
BN373_08841_s	ampG		77.7667	72.1446	81.5147	1.12988	0.176169	0.659698	1	82.4588	83.403	81.5147	0.97736	-0.0330384	0.945003	1	78.8996	72.1446	83.403	1.15605	0.209207	0.559456	1
BN373_08851_as		putative lipoprotein	7.83438	3.57641	10.673	2.98429	1.57739	0.140609	1	7.79243	4.91183	10.673	2.17292	1.11964	0.158003	1	4.37766	3.57641	4.91183	1.3734	0.457748	0.620623	1
BN373_08851_s			103.414	100.604	105.286	1.04654	0.0656254	0.934074	1	107.453	109.62	105.286	0.960471	-0.058186	0.686049	1	106.014	100.604	109.62	1.08961	0.123811	0.578707	1
BN373_08861_as		protein BolA	1.16446	1.76893	0.761473	0.430471	-1.21601	0.796119	1	1.08823	1.41499	0.761473	0.538147	-0.893927	1	1	1.55657	1.76893	1.41499	0.799913	-0.322085	0.923594	1
BN373_08861_s			23.2193	14.9683	28.72	1.91872	0.940141	0.128055	1	21.7611	14.8022	28.72	1.94025	0.95624	0.012163	0.369764	14.8687	14.9683	14.8022	0.988903	-0.0160992	0.795626	1
BN373_08871_as	tig	trigger factor	16.3443	8.8061	21.3698	2.42671	1.279	0.0579879	1	21.1541	20.9383	21.3698	1.02061	0.0294278	0.90889	1	16.0854	8.8061	20.9383	2.37771	1.24957	0.050489	1
BN373_08871_s	tig		443.474	366.365	494.881	1.35079	0.433799	0.265847	1	482.099	469.318	494.881	1.05447	0.0765161	0.632241	1	428.137	366.365	469.318	1.28101	0.357283	0.482508	1
BN373_08881_as	clpP	ATP-dependent Clp protease, proteolytic subunitFT ClpP	4.37356	4.02828	4.60375	1.14286	0.192647	0.945548	1	5.6103	6.61685	4.60375	0.695762	-0.523334	0.537522	1	5.58142	4.02828	6.61685	1.6426	0.715981	0.430078	1
BN373_08881_s	clpP		142.056	120.518	156.414	1.29785	0.376124	0.388729	1	162.289	168.163	156.414	0.930136	-0.104486	0.75265	1	149.105	120.518	168.163	1.39533	0.48061	0.222032	1
BN373_08891_as	clpX	ATP-dependent Clp protease, ATP-binding subunitFT ClpX	11.685	11.104	12.0724	1.08721	0.120634	0.953131	1	11.3271	10.5818	12.0724	1.14087	0.190132	1	1	10.7907	11.104	10.5818	0.95297	-0.0694979	0.98639	1
BN373_08891_s	clpX		186.091	198.031	178.131	0.899512	-0.152786	0.632014	1	190.677	203.222	178.131	0.876535	-0.190117	0.347005	1	201.146	198.031	203.222	1.02621	0.037331	0.751274	1
BN373_08901_as	lon	ATP-dependent protease La	24.361	17.2182	29.123	1.69141	0.758227	0.254202	1	24.9228	20.7227	29.123	1.40537	0.490949	0.655625	1	19.3209	17.2182	20.7227	1.20353	0.267278	0.587451	1
BN373_08901_s	lon		327.31	332.701	323.716	0.972993	-0.0394993	0.872322	1	348.964	374.212	323.716	0.865059	-0.20913	0.45541	1	357.608	332.701	374.212	1.12477	0.16963	0.579648	1
BN373_08911_as	hupB	DNA-binding protein HU, beta subunit	6.02969	4.93202	6.76147	1.37093	0.455159	0.870145	1	5.28938	3.81729	6.76147	1.77128	0.824789	0.343702	1	4.26318	4.93202	3.81729	0.773981	-0.36963	0.684801	1
BN373_08911_s	hupB		76.1583	62.8012	85.0631	1.35448	0.437742	0.314963	1	79.6388	74.2144	85.0631	1.14618	0.196833	0.526785	1	69.6491	62.8012	74.2144	1.18174	0.240909	0.524919	1
BN373_08921_as	ppiD	peptidylprolyl isomerase	14.7406	14.2864	15.0434	1.05299	0.0744898	0.967423	1	12.9718	10.9002	15.0434	1.3801	0.464771	0.225655	1	12.2547	14.2864	10.9002	0.762981	-0.390281	0.321264	1
BN373_08921_s	ppiD		218.733	194.003	235.22	1.21246	0.277933	0.480538	1	255.358	275.496	235.22	0.853805	-0.228022	0.447095	1	242.899	194.003	275.496	1.42006	0.505955	0.214103	1
BN373_08931_as		competence protein ComEA homolog	5.30571	5.72011	5.02944	0.879256	-0.185644	0.949555	1	4.86783	4.70621	5.02944	1.06868	0.0958334	0.899065	1	5.11177	5.72011	4.70621	0.822748	-0.281477	0.722313	1
BN373_08931_s			1.11052	1.39981	0.917656	0.655559	-0.609202	0.979747	1	1.29858	1.6795	0.917656	0.546387	-0.872004	0.965139	1	1.56762	1.39981	1.6795	1.19981	0.262802	1	1
BN373_08941_as		thioesterase family protein	13.5147	17.987	10.5332	0.585603	-0.772005	0.284034	1	11.1364	11.7395	10.5332	0.897244	-0.156427	0.841441	1	14.2385	17.987	11.7395	0.652668	-0.615578	0.292831	1
BN373_08941_s			2.80728	2.81671	2.80099	0.994416	-0.00807791	1	1	2.27923	1.75748	2.80099	1.59375	0.672425	0.681308	1	2.18118	2.81671	1.75748	0.623948	-0.680503	0.651039	1
BN373_08951_as	queC	queuosine biosynthesis protein QueC	5.20342	4.85492	5.43576	1.11964	0.163034	1	1	5.2074	4.97904	5.43576	1.09173	0.126615	1	1	4.92939	4.85492	4.97904	1.02557	0.036419	1	1
BN373_08951_s	queC		51.3401	53.3637	49.991	0.936799	-0.0941879	0.834574	1	47.2834	44.5757	49.991	1.12149	0.165413	0.589083	1	48.0909	53.3637	44.5757	0.835319	-0.259601	0.450915	1
BN373_08961_as		putative periplasmic solute-binding protein	1.42319	2.16298	0.929992	0.42996	-1.21773	0.636507	1	1.35111	1.77223	0.929992	0.524758	-0.930276	0.870289	1	1.92853	2.16298	1.77223	0.819349	-0.28745	0.705705	1
BN373_08961_s			11.859	14.9769	9.78049	0.65304	-0.614757	0.35528	1	11.1334	12.4863	9.78049	0.783301	-0.352362	0.719315	1	13.4825	14.9769	12.4863	0.833702	-0.262396	0.482113	1
BN373_08971_as	cof	hydrolase Cof	1.07297	0.86519	1.21149	1.40025	0.485688	1	1	0.884178	0.55687	1.21149	2.17553	1.12136	0.760115	1	0.680198	0.86519	0.55687	0.643639	-0.635676	0.967695	1
BN373_08971_s	cof		5.59974	7.93509	4.04284	0.509489	-0.972877	0.48862	1	3.71602	3.3892	4.04284	1.19286	0.254424	0.8287	1	5.20756	7.93509	3.3892	0.427116	-1.2273	0.142745	1
BN373_08981_as		pyridoxal-phosphate dependent enzyme	2.08593	1.7882	2.28442	1.27749	0.353315	0.753601	1	1.91311	1.5418	2.28442	1.48165	0.567209	0.623893	1	1.64036	1.7882	1.5418	0.862207	-0.213894	1	1
BN373_08981_s			3.6044	4.18232	3.21913	0.769699	-0.377633	0.99032	1	2.67785	2.13657	3.21913	1.50668	0.591372	0.825321	1	2.95487	4.18232	2.13657	0.510858	-0.969005	0.653522	1
BN373_08991_as		transcriptional regulator, AsnC family	0	0	0	NA	NA	NA	NA	0.665288	1.33058	0	0	#NAME?	0.278962	1	0.798345	0	1.33058	Inf	Inf	0.254768	1
BN373_08991_s			7.26855	10.2453	5.28406	0.515755	-0.955243	0.3712	1	7.44388	9.6037	5.28406	0.550211	-0.861944	0.291457	1	9.86034	10.2453	9.6037	0.937377	-0.0932989	0.808003	1
BN373_09001_as	mdlA	multidrug ABC transporter, permease/ATP-bindingFT protein	3.18196	2.67267	3.52148	1.31759	0.397901	0.898529	1	3.67799	3.8345	3.52148	0.918369	-0.122854	0.920255	1	3.36977	2.67267	3.8345	1.43471	0.520755	0.65763	1
BN373_09001_s	mdlA		52.4864	54.6951	51.014	0.932698	-0.100519	0.802894	1	60.2376	69.4612	51.014	0.734423	-0.445316	0.218895	1	63.5548	54.6951	69.4612	1.26997	0.344798	0.430155	1
BN373_09011_as	mdlB	multidrug ABC transporter, permease/ATP-bindingFT protein	1.03823	2.59557	0	0	#NAME?	0.11907	1	0.886116	1.77223	0	0	#NAME?	0.18075	1	2.10157	2.59557	1.77223	0.682791	-0.550484	0.571549	1
BN373_09011_s	mdlB		40.8931	51.406	33.8845	0.659153	-0.601314	0.174841	1	36.6737	39.4629	33.8845	0.858641	-0.219873	0.549032	1	44.2402	51.406	39.4629	0.76767	-0.381441	0.545552	1
BN373_09021_as	glnK	nitrogen regulatory protein P-II 2	2.60661	1.76893	3.16507	1.78926	0.83936	0.613382	1	2.36304	1.561	3.16507	2.02758	1.01976	0.248609	1	1.64417	1.76893	1.561	0.882457	-0.180402	0.804798	1
BN373_09021_s	glnK		2.8968	2.34441	3.26505	1.3927	0.47788	0.762099	1	2.08418	0.903314	3.26505	3.61453	1.85381	0.658262	1	1.47975	2.34441	0.903314	0.385305	-1.37593	0.695491	1
BN373_09031_as	amt	ammonium transporter	11.9219	16.5543	8.83367	0.533619	-0.906117	0.366823	1	10.7523	12.6708	8.83367	0.697165	-0.520427	0.396515	1	14.2242	16.5543	12.6708	0.765413	-0.38569	0.572649	1
BN373_09031_s	amt		3.81784	4.24217	3.53495	0.833286	-0.263116	0.895862	1	2.10486	0.674776	3.53495	5.23869	2.38921	0.0521409	0.829401	2.10173	4.24217	0.674776	0.159064	-2.65232	0.0355841	1
BN373_09041_as	tesB	acyl-CoA thioesterase II	0.90374	2.25935	0	0	#NAME?	0.146718	1	1.28257	2.56514	0	0	#NAME?	0.130642	1	2.44282	2.25935	2.56514	1.13534	0.183129	0.759587	1
BN373_09041_s	tesB		25.3215	29.4301	22.5824	0.767322	-0.382097	0.485136	1	27.6983	32.8142	22.5824	0.688188	-0.539124	0.239455	1	31.4606	29.4301	32.8142	1.11499	0.157028	0.930865	1
BN373_09051_as		putative lipoprotein	3.24529	4.7971	2.21075	0.460852	-1.11762	0.384612	1	2.32753	2.44432	2.21075	0.904447	-0.144893	1	1	3.38543	4.7971	2.44432	0.509541	-0.97273	0.246114	1
BN373_09051_s			8.14421	6.53528	9.21683	1.41032	0.496022	0.565578	1	7.28092	5.34501	9.21683	1.72438	0.786077	0.232166	1	5.82112	6.53528	5.34501	0.817871	-0.290055	0.713192	1
BN373_09061_as		methylated-DNA-[protein]-cysteineFT S-methyltransferase	0.540014	0	0.900024	Inf	Inf	0.471793	1	0.75245	0.604877	0.900024	1.48795	0.573323	1	1	0.362926	0	0.604877	Inf	Inf	0.585961	1
BN373_09061_s			4.34665	2.79961	5.378	1.92098	0.941844	0.463256	1	3.80326	2.22851	5.378	2.41327	1.27099	0.140032	1	2.45695	2.79961	2.22851	0.796006	-0.329148	0.747274	1
BN373_09071_as		putative dTDP-glucose pyrophosphorylase	0.278998	0	0.464996	Inf	Inf	0.992582	1	0.510933	0.55687	0.464996	0.835017	-0.260122	1	1	0.334122	0	0.55687	Inf	Inf	0.70061	1
BN373_09071_s			2.24587	3.76132	1.23557	0.328494	-1.60606	0.529013	1	0.768337	0.301105	1.23557	4.10346	2.03684	0.466725	1	1.68519	3.76132	0.301105	0.0800529	-3.6429	0.0460906	1
BN373_09081_as		conserved hypothetical protein	1.90478	2.69194	1.38	0.512642	-0.963976	0.574672	1	2.27781	3.17562	1.38	0.434562	-1.20237	0.547936	1	2.98215	2.69194	3.17562	1.17968	0.238391	1	1
BN373_09081_s			11.476	14.496	9.46258	0.652771	-0.615351	0.41773	1	9.62486	9.78715	9.46258	0.966837	-0.0486549	0.85767	1	11.6707	14.496	9.78715	0.675161	-0.566696	0.183423	1
BN373_09091_as		transcriptional regulator, GntRFT family/aminotransferase family protein	12.5242	17.987	8.88232	0.49382	-1.01794	0.167061	1	8.5087	8.13508	8.88232	1.09185	0.126781	0.859916	1	12.0758	17.987	8.13508	0.452276	-1.14472	0.0941769	1
BN373_09091_s			14.154	16.3083	12.7178	0.779837	-0.358756	0.622826	1	11.9034	11.0889	12.7178	1.14689	0.197729	0.608073	1	13.1767	16.3083	11.0889	0.679957	-0.556485	0.219219	1
BN373_09101_as		putative membrane protein	2.00017	1.7882	2.14148	1.19756	0.260094	1	1	1.94445	1.74742	2.14148	1.22551	0.293379	1	1	1.76373	1.7882	1.74742	0.977193	-0.0332843	0.984128	1
BN373_09101_s			0.559923	1.39981	0	0	#NAME?	0.298685	1	0.444213	0.888427	0	0	#NAME?	0.630335	1	1.09298	1.39981	0.888427	0.634678	-0.655903	0.711313	1
BN373_09111_as		nickel/cobalt efflux protein RcnA	1.15833	2.2208	0.450012	0.202635	-2.30304	0.3623	1	0.669466	0.88892	0.450012	0.506246	-0.98209	1	1	1.42167	2.2208	0.88892	0.40027	-1.32095	0.434477	1
BN373_09111_s			5.34822	4.69737	5.78211	1.23092	0.299742	0.824073	1	3.9519	2.12168	5.78211	2.72525	1.44639	0.0787186	1	3.15196	4.69737	2.12168	0.451675	-1.14664	0.21004	1
BN373_09121_as	rcnR	transcriptional repressor RcnR	3.86886	3.14381	4.35223	1.38438	0.469239	0.932891	1	3.00462	1.65702	4.35223	2.62655	1.39317	0.199907	1	2.25174	3.14381	1.65702	0.527072	-0.923928	0.456761	1
BN373_09121_s	rcnR		4.99415	4.64607	5.2262	1.12486	0.169752	1	1	4.64982	4.07345	5.2262	1.28299	0.359513	0.712942	1	4.3025	4.64607	4.07345	0.876751	-0.189761	0.8452	1
BN373_09131_as		cyclic diguanylate phosphodiesterase (EAL) domainFT protein	15.8324	17.9484	14.4217	0.803509	-0.315614	0.585873	1	16.0596	17.6975	14.4217	0.814901	-0.295304	0.568878	1	17.7979	17.9484	17.6975	0.98602	-0.0203109	0.876309	1
BN373_09131_s			24.8368	28.9835	22.0724	0.761551	-0.392988	0.49817	1	18.9624	15.8525	22.0724	1.39236	0.477536	0.230472	1	21.1049	28.9835	15.8525	0.546948	-0.870524	0.0449013	1
BN373_09141_as		sugar ABC transporter, ATP-binding protein	3.09164	5.68156	1.36502	0.240254	-2.05736	0.116802	1	1.20578	1.04653	1.36502	1.30433	0.383305	1	1	2.90054	5.68156	1.04653	0.184198	-2.44067	0.0381069	1
BN373_09141_s			3.66624	8.4758	0.459875	0.0542575	-4.20403	0.00942535	0.828461	1.06495	1.67003	0.459875	0.27537	-1.86056	0.591014	1	4.39233	8.4758	1.67003	0.197035	-2.34348	0.0059883	0.461443
BN373_09151_as		sugar ABC transporter, periplasmic sugar-bindingFT protein	1.9938	0	3.32299	Inf	Inf	0.0463819	1	2.16936	1.01573	3.32299	3.27152	1.70996	0.239918	1	0.609439	0	1.01573	Inf	Inf	0.312457	1
BN373_09151_s			1.69345	4.23362	0	0	#NAME?	0.0276462	1	0.279241	0.558482	0	0	#NAME?	0.653866	1	2.02854	4.23362	0.558482	0.131916	-2.92231	0.05358	1
BN373_09161_as		sugar ABC transporter, permease protein	0.519114	1.29779	0	0	#NAME?	0.341006	1	0.604877	1.20975	0	0	#NAME?	0.261384	1	1.24497	1.29779	1.20975	0.932167	-0.101339	1	1
BN373_09161_s			3.16131	5.14402	1.8395	0.3576	-1.48358	0.463044	1	2.22558	2.61165	1.8395	0.704344	-0.505648	1	1	3.6246	5.14402	2.61165	0.507706	-0.977935	0.218504	1
BN373_09171_as		sugar ABC transporter, permease protein	0.456884	0	0.761473	Inf	Inf	0.456272	1	0.543957	0.326441	0.761473	2.33265	1.22197	0.87851	1	0.195865	0	0.326441	Inf	Inf	0.837487	1
BN373_09171_s			2.274	1.40836	2.8511	2.02442	1.01751	0.650943	1	1.78007	0.709034	2.8511	4.0211	2.00759	0.265297	1	0.988763	1.40836	0.709034	0.503448	-0.990086	0.835164	1
BN373_09181_as		glycosyl hydrolase, family 53	0	0	0	NA	NA	NA	NA	0.0816104	0.163221	0	0	#NAME?	1	1	0.0979324	0	0.163221	Inf	Inf	1	1
BN373_09181_s			2.21113	1.87211	2.43715	1.30182	0.38053	1	1	2.95961	3.48207	2.43715	0.699913	-0.514751	0.623903	1	2.83809	1.87211	3.48207	1.85997	0.895282	0.494726	1
BN373_09191_as	bgaB	beta-galactosidase	1.11676	2.2208	0.380737	0.171441	-2.54421	0.363581	1	0.468803	0.55687	0.380737	0.683708	-0.548548	1	1	1.22244	2.2208	0.55687	0.250752	-1.99567	0.410838	1
BN373_09191_s	bgaB		17.3256	15.0453	18.8459	1.25261	0.324938	0.855907	1	17.1001	15.3544	18.8459	1.22739	0.295597	0.880736	1	15.2307	15.0453	15.3544	1.02055	0.0293407	0.934071	1
BN373_09201_as		PTS system, IIB component	0.180748	0.45187	0	0	#NAME?	0.980264	1	0.139218	0.278435	0	0	#NAME?	1	1	0.347809	0.45187	0.278435	0.616184	-0.698567	1	1
BN373_09201_s			0	0	0	NA	NA	NA	NA	0.0752761	0.150552	0	0	#NAME?	1	1	0.0903314	0	0.150552	Inf	Inf	1	1
BN373_09211_as		porin, LamB family	1.73833	1.74965	1.73077	0.989208	-0.0156544	1	1	2.19316	2.65554	1.73077	0.651758	-0.617591	0.799609	1	2.29319	1.74965	2.65554	1.51775	0.601936	0.810707	1
BN373_09211_s			3.16099	3.76987	2.75506	0.730811	-0.45243	0.7621	1	2.00858	1.2621	2.75506	2.18292	1.12626	0.247258	1	2.26521	3.76987	1.2621	0.334786	-1.57869	0.0918445	1
BN373_09221_as		sugar binding transcriptional regulator, LacIFT family	2.91522	1.76893	3.67941	2.08002	1.0566	0.460148	1	3.24909	2.81876	3.67941	1.30533	0.384411	0.719103	1	2.39883	1.76893	2.81876	1.59349	0.672186	0.700081	1
BN373_09221_s			14.8448	11.705	16.938	1.44708	0.533148	0.481026	1	14.1906	11.4432	16.938	1.48018	0.565774	0.229072	1	11.5479	11.705	11.4432	0.977639	-0.0326263	0.897383	1
BN373_09231_as	rpmE2	50S ribosomal protein L31 type B	0.951434	1.80748	0.380737	0.210645	-2.24711	0.488823	1	0.734643	1.08855	0.380737	0.349765	-1.51554	0.87298	1	1.37612	1.80748	1.08855	0.602247	-0.731574	0.765126	1
BN373_09231_s	rpmE2		6.86512	10.2709	4.59456	0.447336	-1.16057	0.181176	1	4.84876	5.10296	4.59456	0.900373	-0.151405	0.927173	1	7.17015	10.2709	5.10296	0.496834	-1.00916	0.151283	1
BN373_09241_as	rpmJ	ribosomal protein L36	0.632784	0.884465	0.464996	0.525737	-0.927586	1	1	0.676958	0.88892	0.464996	0.523103	-0.934834	1	1	0.887138	0.884465	0.88892	1.00504	0.00724826	1	1
BN373_09241_s	rpmJ		2.91168	5.14402	1.42346	0.27672	-1.8535	0.165768	1	1.3989	1.37434	1.42346	1.03574	0.0506576	1	1	2.88221	5.14402	1.37434	0.267172	-1.90416	0.108084	1
BN373_09251_as		acetyltransferase, GNAT family	8.02879	11.3631	5.8059	0.510943	-0.968767	0.322959	1	4.27873	2.75156	5.8059	2.11004	1.07727	0.254842	1	6.19618	11.3631	2.75156	0.242148	-2.04604	0.0189622	1
BN373_09251_s			2.70569	3.24626	2.3453	0.722462	-0.469007	0.751002	1	2.38878	2.43226	2.3453	0.964248	-0.0525238	1	1	2.75786	3.24626	2.43226	0.749249	-0.416483	0.636065	1
BN373_09261_as		transcriptional regulator	39.0028	33.5904	42.611	1.26855	0.343177	0.572499	1	47.8099	53.0089	42.611	0.803847	-0.315008	0.341437	1	45.2415	33.5904	53.0089	1.5781	0.658185	0.132429	1
BN373_09261_s			14.9687	18.6099	12.5412	0.673899	-0.569396	0.667691	1	10.5482	8.55525	12.5412	1.46591	0.551794	0.315009	1	12.5771	18.6099	8.55525	0.459714	-1.12119	0.0542578	1
BN373_09271_as		conserved hypothetical protein	3.49966	2.2208	4.35223	1.95976	0.970676	0.512162	1	3.46448	2.57674	4.35223	1.68905	0.75621	0.421556	1	2.43436	2.2208	2.57674	1.16027	0.214466	1	1
BN373_09271_s			75.7122	49.207	93.3823	1.89774	0.924285	0.0542088	1	87.6791	81.9759	93.3823	1.13914	0.187949	0.602911	1	68.8683	49.207	81.9759	1.66594	0.736336	0.0613988	1
BN373_09281_as	maa	maltose O-acetyltransferase	3.65734	5.70083	2.29501	0.402575	-1.31267	0.214855	1	4.21671	6.13841	2.29501	0.373878	-1.41936	0.141002	1	5.96338	5.70083	6.13841	1.07676	0.106691	1	1
BN373_09291_as		haemolysin expression modulating protein	1.52372	1.31706	1.6615	1.26152	0.335163	1	1	2.65198	3.64247	1.6615	0.456146	-1.13243	0.570679	1	2.71231	1.31706	3.64247	2.76561	1.4676	0.427802	1
BN373_09291_s			17.9038	22.0272	15.1549	0.68801	-0.539499	0.335941	1	26.0292	36.9034	15.1549	0.410665	-1.28397	0.00292833	0.152653	30.9529	22.0272	36.9034	1.67536	0.744469	0.168783	1
BN373_09301_as		conserved hypothetical protein	1.1561	0.86519	1.35004	1.56039	0.641909	0.963036	1	1.60334	1.85665	1.35004	0.727137	-0.459701	1	1	1.46006	0.86519	1.85665	2.14594	1.10161	0.894524	1
BN373_09301_s			31.7204	35.6385	29.1083	0.816766	-0.292005	0.547758	1	44.6256	60.1429	29.1083	0.483986	-1.04696	0.00180548	0.115707	50.3411	35.6385	60.1429	1.68758	0.754958	0.0529902	1
BN373_09331_as	acrR	transcriptional regulator AcrR	8.3085	8.41205	8.23946	0.979483	-0.0299076	1	1	9.57564	10.9118	8.23946	0.755095	-0.40527	0.635497	1	9.91192	8.41205	10.9118	1.29717	0.375362	0.748644	1
BN373_09331_s	acrR		20.3499	24.2947	17.72	0.729379	-0.455259	0.435374	1	18.1092	18.4984	17.72	0.957923	-0.062018	1	1	20.8169	24.2947	18.4984	0.761417	-0.393241	0.348898	1
BN373_09341_as	kefA	potassium efflux protein	17.367	29.0331	9.5895	0.330295	-1.59817	0.00681409	1	13.5043	17.4191	9.5895	0.550517	-0.86114	0.102195	1	22.0647	29.0331	17.4191	0.599972	-0.737033	0.121411	1
BN373_09341_s	kefA		130.579	129.673	131.183	1.01164	0.0166976	0.988235	1	124.285	117.388	131.183	1.11752	0.160299	0.468613	1	122.302	129.673	117.388	0.905256	-0.143602	0.536789	1
BN373_09351_as		conserved hypothetical protein	8.48965	7.50831	9.14388	1.21783	0.284317	0.747829	1	8.34023	7.53657	9.14388	1.21327	0.278898	0.726427	1	7.52527	7.50831	7.53657	1.00376	0.00541921	1	1
BN373_09351_s			19.9426	21.4951	18.9076	0.879624	-0.185041	0.791837	1	18.1132	17.3187	18.9076	1.09174	0.12663	0.66073	1	18.9893	21.4951	17.3187	0.805708	-0.31167	0.406038	1
BN373_09361_as		conserved hypothetical protein	1.41904	1.73038	1.21149	0.700127	-0.514312	0.893712	1	0.74496	0.278435	1.21149	4.35105	2.12136	0.346413	1	0.859213	1.73038	0.278435	0.16091	-2.63568	0.185893	1
BN373_09361_s			1.72272	0.936055	2.24717	2.40068	1.26344	0.572207	1	2.59709	2.94701	2.24717	0.762524	-0.391145	0.903207	1	2.14263	0.936055	2.94701	3.14834	1.65459	0.317375	1
BN373_09371_as	priC	primosomal replication protein N''	1.03426	1.31706	0.845733	0.642137	-0.639047	0.990109	1	1.06135	1.27696	0.845733	0.662301	-0.594441	0.959926	1	1.293	1.31706	1.27696	0.969554	-0.0446067	1	1
BN373_09371_s	priC		13.8481	16.8575	11.8419	0.702468	-0.509497	0.456762	1	10.7007	9.55954	11.8419	1.23875	0.308883	0.632668	1	12.4787	16.8575	9.55954	0.567078	-0.81838	0.148937	1
BN373_09381_as		putative membrane protein	1.60137	2.65339	0.900024	0.339197	-1.5598	0.53088	1	2.90854	4.91705	0.900024	0.183041	-2.44976	0.319883	1	4.01159	2.65339	4.91705	1.85312	0.889955	0.599032	1
BN373_09381_s			13.2036	14.4875	12.3477	0.8523	-0.230567	0.747237	1	12.7866	13.2255	12.3477	0.933626	-0.0990828	0.927573	1	13.7303	14.4875	13.2255	0.912892	-0.131484	0.797715	1
[truncated: 12,522 more rows]
