# Supplementary material for: Elucidation of the RamA Regulon in Klebsiella pneumoniae Reveals a Role in LPS Regulation
Source: PLoS Pathog. 2015 Jan 29;11(1):e1004627. doi: 10.1371/journal.ppat.1004627 (PMC4310594; doi:10.1371/journal.ppat.1004627)
Supplement: S2 Table — (XLSX) [file ppat.1004627.s009.xlsx]

## Sheet: Sheet1
	Gene	COG
A
(↓)
BN373_02631	treB	G
BN373_47921	rbsC	G
BN373_47931	rbsB	G
AC
(↓↓)
BN373_27951	adhE	C
BN373_43891	nirB	C
BN373_44181	feoB	P
BN373_44271	malT	K
BN373_47911	rbsA	G
AB
(↓↓)
BN373_13031	sdhA	C
BN373_32871	nuoC	C
BN373_32891	nuoA	C
BN373_36191
ABC
(↓↓↑)
BN373_11271	romA	R
BC
(↓↑)
BN373_21921	marB
BN373_21931	marA	K
BN373_21941	marR	K
(↑↓)
BN373_11261		K
BN373_15471	pflB	C
BN373_15481	focA	P
BN373_15721	ompF	M
BN373_28071	narH	C
BN373_28081	narG	C
BN373_28091	narK	P
BN373_33811		K
C
(↓)
BN373_00771		R
BN373_04841	thrA	E
BN373_09141		G
BN373_10631	cadB	E
BN373_10641	cadA	E
BN373_12751	ybfM
BN373_18061	umuC	L
BN373_21031		P
BN373_27291		C
BN373_31651	yehT	KT
BN373_31661	yehU	T
BN373_43901	nirD	PR
BN373_43911	cysG	H
BN373_44171	feoA	P
BN373_45981	gpmI	G
BN373_48621	cytR	K
BN373_49011	ilvC	EH
(↑)
BN373_26681		E
B
(↓)
BN373_03021		G
BN373_03031	yjgB	R
BN373_09281	maa	R
BN373_09311	acrB	V
BN373_09321	acrA	M
BN373_09641		M
BN373_10601	lpxL_2	M
BN373_11241	nfnB	C
BN373_11281	ramA	K
BN373_11311		P
BN373_13961	ybiJ
BN373_15131	ybjP
BN373_19921		R
BN373_22551	map_2	J
BN373_22561
BN373_23901	pqqB	R
BN373_23911	pqqC	H
BN373_24331	adhP	R
BN373_32881	nuoB	C
BN373_36081	oqxB	V
BN373_36331	lpxO	O
BN373_39031		C
BN373_39191	fimA	NU
BN373_39221	fimD	NU
BN373_41011	tolC	MU
BN373_41021	ygiB	S
BN373_41031	ygiC	E
BN373_42201	yhbW	C
BN373_42521	ttg2D	Q
BN373_42531	yrbD	Q
BN373_42541	yrbE	Q
BN373_42551	yrbF	Q
BN373_42871	ycfR	H
BN373_42881	yhcN
BN373_48501	sodA	P
(↑)
BN373_00601		M
BN373_03291		M
BN373_10231	gp7
BN373_10251	gp9
BN373_10331
BN373_13101	cydA	C
BN373_13111	cydB	C
BN373_28051	narI	C
BN373_29841	togT	G
BN373_30011	fliY	ET
BN373_33411		J
BN373_33401
BN373_33431
BN373_33441		K
BN373_33481
BN373_33501
BN373_33581	gp8-like
BN373_33591	sb8-like	S
BN373_33611		T
BN373_33631		G
BN373_33721		J
BN373_33731		C
BN373_39181	fimE	L
BN373_39781		TK
BN373_42001	garK	G
BN373_47901	rbsD	G
