# Supplementary material for: Elucidation of the RamA Regulon in Klebsiella pneumoniae Reveals a Role in LPS Regulation
Source: PLoS Pathog. 2015 Jan 29;11(1):e1004627. doi: 10.1371/journal.ppat.1004627 (PMC4310594; doi:10.1371/journal.ppat.1004627)
Supplement: S3 Table — (XLSX) [file ppat.1004627.s010.xlsx]

## Sheet: Ecl8ΔramR vs Ecl8ΔramA
Strain Number	Other
Test	Ecl8ΔramA
Ref	Ecl8ΔramR
The respiration capabilities of a ramA null mutant (Ecl8ΔramA) was compared to those of a ramA overexpressor (Ecl8ΔramR) using the Biolog Phenotypic array and phenotypes showing faster/slower growth summarised below.
Phenotypes Gained - Faster Growth / Resistance
Plate Type	Test	Difference	Mode of Action
PM18	Tinidazole	10179	Mutagen, nitroimidazole (GP, GN)
PM13	5-Fluorouracil	11576	nucleic acid analog, pyrimidine
PM11	Capreomycin	12167	protein synthesis
PM11	Amikacin	10973	protein synthesis, 30S ribosomal subunit, aminoglycoside
PM11	Neomycin	40811	protein synthesis, 30S ribosomal subunit, aminoglycoside
PM11	Kanamycin	29752	protein synthesis, 30S ribosomal subunit, aminoglycoside
PM12	Sisomicin	44093	protein synthesis, 30S ribosomal subunit, aminoglycoside
PM14	Boric Acid	10385	toxic anion
PM16	Sodium selenite	10040	toxic anion
PM13	Cupric chloride	12193	toxic cation
Phenotypes Lost - Slower Growth / Sensitivity
Plate Type	Test	Difference	Mode of Action
PM12	2,4-Diamino-6,7-diisopropylpteridine	-27835
PM20	Atropine	-10585	acetylcholine receptor, antagonist
PM20	Benserazide	-10795	amino acid metabolism, arromatic amino acid decarboxylase inhibitor (gp, gn, yst, m)
PM18	Ketoprofen	-17359	anti-capsule
PM14	Sanguinarine	-91855	ATPase, Na+/K+ and Mg++
PM20	Propranolol	-44708	beta-adrenergic blocker
PM17	Chlorpromazine	-86757	cell cycle modulation, calmodulin dependent cyclic nucleotide phosphodiesterase (m)
PM13	Trifluoperazine	-57449	cell cycle modulation, DNA synthesis, Ca(2+)/calmodulin dependent protein phosphorylation and lipid
PM18	Pyrophosphate	-48591	chelating agent
PM15	1,10-Phenanthroline	-45259	chelator, Fe++, Zn++, divalent metal ions
PM15	5,7-Dichloro-8-hydroxyquinoline	-38215	chelator, lipophilic
PM16	5-Chloro-7-iodo-8-hydroxyquinoline	-37330	chelator, lipophilic
PM20	8-Hydroxyquinoline	-19420	chelator, lipophilic, RNA synthesis
PM20	Orphenadrine	-65284	cholinergic antagonist
PM20	Pridinol	-33706	cholinergic antagonist
PM17	Caffeine	-19227	cyclic AMP phosphodiesterase
PM14	Promethazine	-86318	cyclic nucleotide phosphodiesterase
PM14	Furaltadone	-19349	DNA damage, multiple sites, nitrofuran analog
PM11	Bleomycin	-36748	DNA damage, oxidative, ionizing ratiation
PM15	Phleomycin	-25274	DNA damage, oxidative, ionizing ratiation
PM14	Acriflavine	-20849	DNA intercalator
PM14	9-Aminoacridine	-28392	DNA intercalator
PM18	2-Phenylphenol	-66315	DNA intercalator
PM11	Lomefloxacin	-81051	DNA unwinding, gyrase (GN), topoisomerase (GP), fluoroquinolone
PM11	Enoxacin	-85162	DNA unwinding, gyrase (GN), topoisomerase (GP), fluoroquinolone
PM11	Ofloxacin	-86020	DNA unwinding, gyrase (GN), topoisomerase (GP), fluoroquinolone
PM16	Norfloxacin	-19239	DNA unwinding, gyrase (GN), topoisomerase (GP), fluoroquinolone
PM20	Ciprofloxacin	-122949	DNA unwinding, gyrase (GN), topoisomerase (GP), fluoroquinolone
PM11	Nalidixic acid	-79780	DNA unwinding, gyrase (GN), topoisomerase (GP), quinolone
PM12	Novobiocin	-102910	DNA unwinding, gyrase (GN), topoisomerase (GP), quinolone
PM13	Oxolinic acid	-12574	DNA unwinding, gyrase (GN), topoisomerase (GP), quinolone
PM16	Cinoxacin	-26275	DNA unwinding, gyrase (GN), topoisomerase (GP), quinolone
PM18	Pipemidic Acid	-86238	DNA unwinding, gyrase (GN), topoisomerase (GP), quinolone
PM20	Proflavine	-59406	flavone, antibacterial
PM17	Sulfamonomethoxine	-14212	folate antagonist
PM16	Trimethoprim	-58691	folate synthesis, dihyldrofolate reductase inhibitor
PM12	Sulfamethazine	-15512	folate synthesis, PABA analog
PM12	Sulfadiazine	-12595	folate synthesis, PABA analog
PM12	Sulfathiazole	-14139	folate synthesis, PABA analog
PM17	Sulfachloropyridazine	-13839	folate synthesis, PABA analog
PM18	Sulfisoxazole	-33074	folate synthesis, PABA analog
PM16	Chloroxylenol	-31259	fungicide
PM19	Harmane	-56909	imidazoline binding sites, agonist
PM20	Dodine	-43990	membrane permeability, guanidine, fungicide
PM15	Alexidine	-22335	membrane, biguanide, electron transport
PM12	Dodecyltrimethyl ammonium bromide	-11120	membrane, detergent, cationic
PM16	Cetylpyridinium chloride	-33334	membrane, detergent, cationic
PM19	Methyltrioctylammonium chloride	-37686	membrane, detergent, cationic
PM15	Domiphen bromide	-43680	membrane, detergent, cationic, fungiside
PM19	Lauryl sulfobetaine	-49015	membrane, detergent, zwitterionic
PM12	Polymyxin B	-11477	membrane, disorganize structure
PM11	Colistin	-13699	membrane, transport
PM20	Amitriptyline	-51197	membrane, transport
PM20	Patulin	-31325	microtubulin polymerization inhibitor, antifungal
PM16	1-Chloro-2,4-dinitrobenzene	-39868	oxidation, glutathione
PM11	Chloramphenicol	-90817	protein synthesis
PM14	Chloramphenicol	-107087	protein synthesis
PM15	Puromycin	-80232	protein synthesis, 30S ribosomal subunit, premature chanin termination
PM11	Chlortetracycline	-96916	protein synthesis, 30S ribosomal subunit, tetracycline
PM11	Minocycline	-69308	protein synthesis, 30S ribosomal subunit, tetracycline
PM11	Demeclocyline	-59287	protein synthesis, 30S ribosomal subunit, tetracycline
PM12	Tetracycline	-80358	protein synthesis, 30S ribosomal subunit, tetracycline
PM12	Penimepicycline	-71155	protein synthesis, 30S ribosomal subunit, tetracycline
PM13	Rolitetracycline	-59004	protein synthesis, 30S ribosomal subunit, tetracycline
PM20	Oxytetracycline	-16445	protein synthesis, 30S ribosomal subunit, tetracycline
PM18	Thiamphenicol (chloramphenicol analog)	-66298	protein synthesis, 50S ribosomal subunit, 23S rRNA
PM11	Erythromycin	-25390	protein synthesis, 50S ribosomal subunit, macrolide
PM12	Spiramycin	-50321	protein synthesis, 50S ribosomal subunit, macrolide
PM15	Oleandomycin	-39500	protein synthesis, 50S ribosomal subunit, macrolide
PM19	Josamycin	-35167	protein synthesis, 50S ribosomal subunit, macrolide
PM20	Troleandomycin	-53704	protein synthesis, 50S ribosomal subunit, macrolide
PM15	Fusidic acid	-14264	protein synthesis, elongation factor
PM11	Lincomycin	-70645	protein synthesis, lincosamide
PM12	Spectinomycin	-13094	protein synthesis, ribosome, aminoglycoside
PM13	Doxycycline	-82515	protein synthesis, tetracycline
PM19	Iodonitro tetrazolium violet	-42920	respiration
PM15	CCCP	-14989	respiration, ionophore, H+
PM20	18-Crown-6 ether	-25503	respiration, ionophore, H+
PM20	Tetrazolium violet	-11145	respiration, uncoupler
PM20	Thioridazine	-116589	respiration, uncoupler
PM17	Oxycarboxin	-15729	respiratory enzymes, carboxamide, fungicide
PM12	Rifampicin	-19517	RNA polymerase
PM11	Potassium tellurite	-64231	toxic anion
PM16	Potassium tellurite	-64171	toxic anion
PM18	Sodium m-arsenite	-11024	toxic anion
PM18	Sodium metasilicate	-41226	toxic anion
PM16	Glycine hydroxamate	-13376	tRNA synthetase
PM18	Lidocaine	-46306	voltage-gated Na+ channels antagonist
PM17	Cefsulodin	-11412	wall, cephalosporin
PM11	Cephalothin	-84059	wall, cephalosporin first generation
PM13	Cefuroxime	-41523	wall, cephalosporin second generation
PM14	Cefoxitin	-82101	wall, cephalosporin second generation
PM17	Cefamandole	-88846	wall, cephalosporin second generation
PM11	Ceftriaxone	-79650	wall, cephalosporin third generation
PM16	Cefotaxime	-72303	wall, cephalosporin third generation
PM17	Cefoperazone	-119813	wall, cephalosporin third generation
PM11	Amoxicillin	-24843	wall, lactam
PM11	Cloxacillin	-43312	wall, lactam
PM11	Nafcillin	-92798	wall, lactam
PM12	Penicillin G	-105579	wall, lactam
PM12	Carbenicillin	-84875	wall, lactam
PM12	Oxacillin	-95726	wall, lactam
PM13	Azlocillin	-35022	wall, lactam
PM14	Carbenicillin	-128873	wall, lactam
PM18	Aztreonam	-53809	wall, lactam
PM19	Phenethicillin	-133377	wall, lactam

## Sheet: Ecl8 vs Ecl8ΔramR
Strain Number	Other
Test	Ecl8ΔramR
Ref	Ecl8
The respiration capabilities of a ramA null mutant (Ecl8ΔramR) was compared to those of wild type (Ecl8) using the Biolog Phenotypic array and phenotypes showing faster/slower growth summarised below.
Phenotypes Gained - Faster Growth / Resistance
Plate Type	Test	Difference	Mode of Action
PM17	Chlorambucil	10376	alkylating agent, DNA
PM18	Ketoprofen	12623	anti-capsule
PM17	Compound 48/80	13194	cell cycle modulation, Calmodulin inhibitor (gn) phospholipase C, ADP ribosylation
PM17	Caffeine	16117	cyclic AMP phosphodiesterase
PM19	Hydroxylamine	10049	DNA damage, mutagen, antifolate (inhibits thymine and methionine synthesis)
PM19	Hexamminecobalt (III) Chloride	36991	DNA synthesis
PM16	Norfloxacin	12072	DNA unwinding, gyrase (GN), topoisomerase (GP), fluoroquinolone
PM17	Aminotriazole	10515	histidine biosynthesis, catalase
PM19	Harmane	23611	imidazoline binding sites, agonist
PM15	Procaine	27291	ion channal inhibitor, Na+ (m)
PM15	Guanidine hydrochloride	36007	membrane, chaotropic agent
PM18	Poly-L-lysine	34531	membrane, detergent, cationic
PM19	Polymyxin B	11548	membrane, disorganize structure
PM16	Protamine sulfate	24881	membrane, nonspecific binding
PM20	Patulin	22260	microtubulin polymerization inhibitor, antifungal
PM16	1-Chloro-2,4-dinitrobenzene	39560	oxidation, glutathione
PM15	3, 4-Dimethoxybenzyl alcohol	14654	oxidizing agent, free radical-peroxidase substrate
PM11	Capreomycin	14639	protein synthesis
PM19	Blasticidin S	22658	protein synthesis
PM11	Amikacin	25679	protein synthesis, 30S ribosomal subunit, aminoglycoside
PM16	Streptomycin	42609	protein synthesis, 30S ribosomal subunit, aminoglycoside
PM19	Dihydrostreptomycin	79086	protein synthesis, 30S ribosomal subunit, aminoglycoside
PM20	Apramycin	39951	protein synthesis, 30S ribosomal subunit, aminoglycoside
PM17	Hygromycin B	21493	protein synthesis, aminoglycoside
PM12	Spectinomycin	13154	protein synthesis, ribosome, aminoglycoside
PM19	Gallic acid	12940	respiration, ionophore, H+
PM19	2,4-Dinitrophenol	24926	respiration, ionophore, H+
PM17	Oxycarboxin	17380	respiratory enzymes, carboxamide, fungicide
PM15	Hydroxyurea	16224	ribonucleotide DP reductase, antifolate (inhibits thymine and methionine synthesis)
PM16	Sodium selenite	51494	toxic anion
PM17	Sodium tungstate	55861	toxic anion, molybdate analog
PM14	Cadmium chloride	11719	toxic cation
PM17	Lithium chloride	11903	toxic cation
PM12	Vancomycin	30857	wall
Phenotypes Lost - Slower Growth / Sensitivity
Plate Type	Test	Difference	Mode of Action
PM18	Semicarbazide hydrochloride	-18446
PM20	Benserazide	-11984	amino acid metabolism, arromatic amino acid decarboxylase inhibitor (gp, gn, yst, m)
PM13	2,2'-Dipyridyl	-12220	chelator, Fe++
PM14	Fusaric acid	-24282	chelator, Fe, lipophilic, deplete Fe in yeast
PM16	5-Chloro-7-iodo-8-hydroxyquinoline	-17574	chelator, lipophilic
PM20	Pridinol	-30700	cholinergic antagonist
PM15	Phleomycin	-62168	DNA damage, oxidative, ionizing ratiation
PM20	4-Hydroxycoumarin	-30522	DNA intercalator
PM11	Enoxacin	-42981	DNA unwinding, gyrase (GN), topoisomerase (GP), fluoroquinolone
PM11	Nalidixic acid	-39160	DNA unwinding, gyrase (GN), topoisomerase (GP), quinolone
PM16	Cinoxacin	-54762	DNA unwinding, gyrase (GN), topoisomerase (GP), quinolone
PM18	Pipemidic Acid	-48275	DNA unwinding, gyrase (GN), topoisomerase (GP), quinolone
PM12	Sulfathiazole	-10590	folate synthesis, PABA analog
PM17	Sulfachloropyridazine	-13178	folate synthesis, PABA analog
PM18	Sulfisoxazole	-55082	folate synthesis, PABA analog
PM20	Dodine	-20685	membrane permeability, guanidine, fungicide
PM19	Methyltrioctylammonium chloride	-34005	membrane, detergent, cationic
PM15	Domiphen bromide	-48346	membrane, detergent, cationic, fungiside
PM11	Colistin	-11806	membrane, transport
PM20	Amitriptyline	-13974	membrane, transport
PM18	Tinidazole	-10075	Mutagen, nitroimidazole (GP, GN)
PM13	5-Fluorouracil	-11697	nucleic acid analog, pyrimidine
PM14	Iodoacetate	-23830	oxidation, sulfhydryl
PM11	Chloramphenicol	-58937	protein synthesis
PM11	Neomycin	-40313	protein synthesis, 30S ribosomal subunit, aminoglycoside
PM11	Kanamycin	-39193	protein synthesis, 30S ribosomal subunit, aminoglycoside
PM12	Paromomycin	-63329	protein synthesis, 30S ribosomal subunit, aminoglycoside
PM11	Minocycline	-60864	protein synthesis, 30S ribosomal subunit, tetracycline
PM11	Demeclocyline	-67112	protein synthesis, 30S ribosomal subunit, tetracycline
PM12	Tetracycline	-18479	protein synthesis, 30S ribosomal subunit, tetracycline
PM12	Penimepicycline	-53864	protein synthesis, 30S ribosomal subunit, tetracycline
PM13	Rolitetracycline	-25744	protein synthesis, 30S ribosomal subunit, tetracycline
PM20	Oxytetracycline	-37826	protein synthesis, 30S ribosomal subunit, tetracycline
PM18	Thiamphenicol (chloramphenicol analog)	-40833	protein synthesis, 50S ribosomal subunit, 23S rRNA
PM13	Doxycycline	-22671	protein synthesis, tetracycline
PM19	Iodonitro tetrazolium violet	-18643	respiration
PM15	Sodium azide	-41761	respiration, uncoupler
PM20	Tetrazolium violet	-38467	respiration, uncoupler
PM18	Guanazole	-12118	ribonucleotide DP reductase
PM11	Potassium tellurite	-42279	toxic anion
PM13	Potassium chromate	-11768	toxic anion
PM16	Potassium tellurite	-79479	toxic anion
PM18	Sodium m-arsenite	-160093	toxic anion
PM18	Sodium bromate	-26689	toxic anion
PM18	Sodium periodate	-44576	toxic anion, oxidizing agent
PM14	Sodium arsenate	-30029	toxic anion, PO4 analog
PM18	Antimony (III) chloride	-57654	toxic cation
PM11	Cefazolin	-45750	wall, cephalosporin first generation
PM11	Cephalothin	-44493	wall, cephalosporin first generation
PM16	Cefotaxime	-14613	wall, cephalosporin third generation
PM11	Cloxacillin	-44396	wall, lactam
PM12	Penicillin G	-34435	wall, lactam
PM12	Oxacillin	-19018	wall, lactam
PM18	Aztreonam	-37679	wall, lactam

## Sheet: Ecl8 vs Ecl8ΔramA
Strain Number	Other
Test	Ecl8ΔramA
Ref	Ecl8
The respiration capabilities of a ramA null mutant (Ecl8ΔramA) was compared to those of wild type (Ecl8) using the Biolog Phenotypic array and phenotypes showing faster/slower growth summarised below
Phenotypes Gained - Faster Growth / Resistance
Plate Type	Test	Difference	Mode of Action
PM17	Chlorambucil	11942	alkylating agent, DNA
PM17	Ethionamide	10197	anti-tuberculostic
PM17	4-Aminopyridine	12444	channel blocker, K+
PM19	Hydroxylamine	14210	DNA damage, mutagen, antifolate (inhibits thymine and methionine synthesis)
PM19	Coumarin	10921	DNA intercalator
PM19	Umbelliferone	21711	DNA intercalator
PM19	Hexamminecobalt (III) Chloride	46930	DNA synthesis
PM15	Procaine	47678	ion channal inhibitor, Na+ (m)
PM15	Guanidine hydrochloride	41173	membrane, chaotropic agent
PM18	Poly-L-lysine	25061	membrane, detergent, cationic
PM16	Protamine sulfate	21004	membrane, nonspecific binding
PM15	3, 4-Dimethoxybenzyl alcohol	20244	oxidizing agent, free radical-peroxidase substrate
PM11	Capreomycin	26806	protein synthesis
PM19	Blasticidin S	27722	protein synthesis
PM11	Amikacin	36652	protein synthesis, 30S ribosomal subunit, aminoglycoside
PM12	Sisomicin	42037	protein synthesis, 30S ribosomal subunit, aminoglycoside
PM16	Streptomycin	57257	protein synthesis, 30S ribosomal subunit, aminoglycoside
PM19	Dihydrostreptomycin	76949	protein synthesis, 30S ribosomal subunit, aminoglycoside
PM20	Apramycin	43928	protein synthesis, 30S ribosomal subunit, aminoglycoside
PM17	Hygromycin B	25630	protein synthesis, aminoglycoside
PM19	2,4-Dinitrophenol	15759	respiration, ionophore, H+
PM15	Hydroxyurea	13872	ribonucleotide DP reductase, antifolate (inhibits thymine and methionine synthesis)
PM16	Sodium selenite	89263	toxic anion
PM17	Sodium tungstate	62772	toxic anion, molybdate analog
PM13	Cupric chloride	25191	toxic cation
PM14	Cadmium chloride	13506	toxic cation
PM17	Lithium chloride	20460	toxic cation
PM12	D,L-Serine hydroxamate	10836	tRNA synthetase
PM17	D,L-Methionine hydroxamate	20440	tRNA synthetase
PM12	Vancomycin	31211	wall
Phenotypes Lost - Slower Growth / Sensitivity
Plate Type	Test	Difference	Mode of Action
PM12	2,4-Diamino-6,7-diisopropylpteridine	-28840
PM18	Semicarbazide hydrochloride	-19118
PM20	Atropine	-20357	acetylcholine receptor, antagonist
PM20	Benserazide	-22779	amino acid metabolism, arromatic amino acid decarboxylase inhibitor (gp, gn, yst, m)
PM14	Sanguinarine	-95060	ATPase, Na+/K+ and Mg++
PM20	Propranolol	-51621	beta-adrenergic blocker
PM17	Chlorpromazine	-85081	cell cycle modulation, calmodulin dependent cyclic nucleotide phosphodiesterase (m)
PM13	Trifluoperazine	-68031	cell cycle modulation, DNA synthesis, Ca(2+)/calmodulin dependent protein phosphorylation and lipid
PM18	Pyrophosphate	-46921	chelating agent
PM15	1,10-Phenanthroline	-50219	chelator, Fe++, Zn++, divalent metal ions
PM14	Fusaric acid	-31087	chelator, Fe, lipophilic, deplete Fe in yeast
PM15	5,7-Dichloro-8-hydroxyquinoline	-39792	chelator, lipophilic
PM16	5-Chloro-7-iodo-8-hydroxyquinoline	-77110	chelator, lipophilic
PM20	8-Hydroxyquinoline	-23625	chelator, lipophilic, RNA synthesis
PM20	Orphenadrine	-71326	cholinergic antagonist
PM20	Pridinol	-72452	cholinergic antagonist
PM14	Promethazine	-86257	cyclic nucleotide phosphodiesterase
PM14	Furaltadone	-23908	DNA damage, multiple sites, nitrofuran analog
PM15	5-Nitro-2-furaldehyde semicarbazone	-10589	DNA damage, multiple sites, nitrofuran analog
PM11	Bleomycin	-38729	DNA damage, oxidative, ionizing ratiation
PM15	Phleomycin	-88303	DNA damage, oxidative, ionizing ratiation
PM14	Acriflavine	-23164	DNA intercalator
PM14	9-Aminoacridine	-37602	DNA intercalator
PM18	2-Phenylphenol	-69703	DNA intercalator
PM20	4-Hydroxycoumarin	-34582	DNA intercalator
PM11	Lomefloxacin	-87766	DNA unwinding, gyrase (GN), topoisomerase (GP), fluoroquinolone
PM11	Enoxacin	-145077	DNA unwinding, gyrase (GN), topoisomerase (GP), fluoroquinolone
PM11	Ofloxacin	-101803	DNA unwinding, gyrase (GN), topoisomerase (GP), fluoroquinolone
PM16	Norfloxacin	-9467	DNA unwinding, gyrase (GN), topoisomerase (GP), fluoroquinolone
PM20	Ciprofloxacin	-133783	DNA unwinding, gyrase (GN), topoisomerase (GP), fluoroquinolone
PM11	Nalidixic acid	-126933	DNA unwinding, gyrase (GN), topoisomerase (GP), quinolone
PM12	Novobiocin	-117628	DNA unwinding, gyrase (GN), topoisomerase (GP), quinolone
PM13	Oxolinic acid	-13166	DNA unwinding, gyrase (GN), topoisomerase (GP), quinolone
PM16	Cinoxacin	-92965	DNA unwinding, gyrase (GN), topoisomerase (GP), quinolone
PM18	Pipemidic Acid	-146279	DNA unwinding, gyrase (GN), topoisomerase (GP), quinolone
PM20	Proflavine	-72076	flavone, antibacterial
PM17	Sulfamonomethoxine	-23894	folate antagonist
PM16	Trimethoprim	-59560	folate synthesis, dihyldrofolate reductase inhibitor
PM12	Sulfamethazine	-34986	folate synthesis, PABA analog
PM12	Sulfadiazine	-18668	folate synthesis, PABA analog
PM12	Sulfathiazole	-24729	folate synthesis, PABA analog
PM12	Sulfamethoxazole	-10550	folate synthesis, PABA analog
PM17	Sulfachloropyridazine	-27017	folate synthesis, PABA analog
PM18	Sulfisoxazole	-109060	folate synthesis, PABA analog
PM16	Chloroxylenol	-21686	fungicide
PM19	Harmane	-35632	imidazoline binding sites, agonist
PM13	Dequalinium	-25898	ion channal inhibitor, K+ (m)
PM20	Dodine	-70574	membrane permeability, guanidine, fungicide
PM15	Alexidine	-25420	membrane, biguanide, electron transport
PM16	Cetylpyridinium chloride	-37375	membrane, detergent, cationic
PM19	Methyltrioctylammonium chloride	-79597	membrane, detergent, cationic
PM15	Domiphen bromide	-85361	membrane, detergent, cationic, fungiside
PM19	Lauryl sulfobetaine	-31315	membrane, detergent, zwitterionic
PM12	Polymyxin B	-11694	membrane, disorganize structure
PM11	Colistin	-41469	membrane, transport
PM20	Amitriptyline	-71784	membrane, transport
PM14	Iodoacetate	-23976	oxidation, sulfhydryl
PM11	Chloramphenicol	-154666	protein synthesis
PM14	Chloramphenicol	-126246	protein synthesis
PM12	Paromomycin	-50810	protein synthesis, 30S ribosomal subunit, aminoglycoside
PM15	Puromycin	-89130	protein synthesis, 30S ribosomal subunit, premature chanin termination
PM11	Chlortetracycline	-95604	protein synthesis, 30S ribosomal subunit, tetracycline
PM11	Minocycline	-148706	protein synthesis, 30S ribosomal subunit, tetracycline
PM11	Demeclocyline	-134320	protein synthesis, 30S ribosomal subunit, tetracycline
PM12	Tetracycline	-106352	protein synthesis, 30S ribosomal subunit, tetracycline
PM12	Penimepicycline	-145371	protein synthesis, 30S ribosomal subunit, tetracycline
PM13	Rolitetracycline	-98139	protein synthesis, 30S ribosomal subunit, tetracycline
PM20	Oxytetracycline	-90922	protein synthesis, 30S ribosomal subunit, tetracycline
PM18	Thiamphenicol (chloramphenicol analog)	-128524	protein synthesis, 50S ribosomal subunit, 23S rRNA
PM11	Erythromycin	-27870	protein synthesis, 50S ribosomal subunit, macrolide
PM12	Spiramycin	-40968	protein synthesis, 50S ribosomal subunit, macrolide
PM15	Oleandomycin	-48230	protein synthesis, 50S ribosomal subunit, macrolide
PM19	Josamycin	-38999	protein synthesis, 50S ribosomal subunit, macrolide
PM20	Troleandomycin	-58646	protein synthesis, 50S ribosomal subunit, macrolide
PM11	Lincomycin	-102673	protein synthesis, lincosamide
PM13	Doxycycline	-117152	protein synthesis, tetracycline
PM19	Iodonitro tetrazolium violet	-54099	respiration
PM15	CCCP	-18747	respiration, ionophore, H+
PM20	18-Crown-6 ether	-28092	respiration, ionophore, H+
PM15	Sodium azide	-40669	respiration, uncoupler
PM20	Tetrazolium violet	-49474	respiration, uncoupler
PM20	Thioridazine	-119963	respiration, uncoupler
PM20	Crystal Violet	-15434	respiration, uncoupler
PM17	Oxycarboxin	-10492	respiratory enzymes, carboxamide, fungicide
PM12	Rifampicin	-23457	RNA polymerase
PM16	Diamide	-208	thiol crosslinking agent
PM11	Potassium tellurite	-110416	toxic anion
PM13	Potassium chromate	-12270	toxic anion
PM16	Potassium tellurite	-149450	toxic anion
PM18	Sodium m-arsenite	-178087	toxic anion
PM18	Sodium bromate	-23238	toxic anion
PM18	Sodium metasilicate	-40242	toxic anion
PM18	Sodium periodate	-43940	toxic anion, oxidizing agent
PM14	Sodium arsenate	-13955	toxic anion, PO4 analog
PM18	Antimony (III) chloride	-60187	toxic cation
PM18	Lidocaine	-45450	voltage-gated Na+ channels antagonist
PM17	Cefsulodin	-16468	wall, cephalosporin
PM11	Cefazolin	-45155	wall, cephalosporin first generation
PM11	Cephalothin	-133796	wall, cephalosporin first generation
PM13	Cefuroxime	-46702	wall, cephalosporin second generation
PM14	Cefoxitin	-90051	wall, cephalosporin second generation
PM17	Cefamandole	-82528	wall, cephalosporin second generation
PM11	Ceftriaxone	-89088	wall, cephalosporin third generation
PM16	Cefotaxime	-89247	wall, cephalosporin third generation
PM17	Cefoperazone	-122560	wall, cephalosporin third generation
PM11	Amoxicillin	-30309	wall, lactam
PM11	Cloxacillin	-88934	wall, lactam
PM11	Nafcillin	-100213	wall, lactam
PM12	Penicillin G	-152955	wall, lactam
PM12	Carbenicillin	-90270	wall, lactam
PM12	Oxacillin	-130161	wall, lactam
PM13	Azlocillin	-40112	wall, lactam
PM14	Carbenicillin	-136890	wall, lactam
PM18	Aztreonam	-108350	wall, lactam
PM19	Phenethicillin	-151741	wall, lactam
