# Supplementary material for: Elucidation of the RamA Regulon in Klebsiella pneumoniae Reveals a Role in LPS Regulation
Source: PLoS Pathog. 2015 Jan 29;11(1):e1004627. doi: 10.1371/journal.ppat.1004627 (PMC4310594; doi:10.1371/journal.ppat.1004627)
Supplement: S4 Table — (XLSX) [file ppat.1004627.s011.xlsx]

## Sheet: Sheet1
Deletion primers
Primer name	Sequence
No-ramA	AAAAA CTGCAG TGCTGATCATCTCCCACG
Ni-ramA	CGCTCTTGCGGCCGCTTGGAACGG ATGCTCTCTCCTCTGATA
Co-ramA	AAAAA GTCGAC TTGTGATAAGTTAATTCCAC
Ci-ramA	CCGTTCCAAGCGGCCGCAAGAGCG GGCGCGCCTCTCCTGGTT
No-ramR	AAAAA CCCGGG GTAATCCAGATGGTCGTAGTG
Ni-ramR	CGCTCTTGCGGCCGCTTGGAACGG TACTTTTTTCCTCACGCAGG
Co-ramR	AAAAA CTCGAG GGCGTCGAGAATTTTACGTTC
Ci-ramR	CCGTTCCAAGCGGCCGCAAGAGCG AGCCATGTGGCACGCCCTGC
qPCR
Primer name	Sequence
Kp_16SQ_F	GTTACCCGCAGAAGAAGCAC
Kp_16SQ_R	CTACGCATTTCACCGCTACA
tolCF	CAGACTGTGCGTTCATCGTT
tolCR	TGTTCAGCTCGTTGATCAGG
acrAQ_F	TTGGCCTACACCCAAAAGTC
acrAQ_R	ATCGGATCCACTTGCTGAAC
yhbWF	AGCAGTATGGTGTGCAGCAG
yhbWR	GCTCCTCTTTCACCTGCATC
yrbCF	AGCAGATCGCTCCACTCATT
yrbCR	ACCATGGGCAGACTTACCAG
ybjPF	CCTGGATCATCAGCACTTCA
ybjPR	CTGCAGGCTAATCCGTTCTC
nfnBF	CGAGGCGTCGAGAATTTTAC
nfnBR	GAAGCGGAACAGCTGAAAAC
adhPF	GGTGAGGATGGTTTTTACCA
adhPR	TCACGTGCAGGTCAGTAT
BN373_36191Q_F	GTG GAT ATT CGG GTG TTT GG
BN373_36191Q_R	AAA TCA AAC AGG CCA TCC AG
BN373_39031QF	AGGCCGGGATAAACCATATC
BN373_39031QR	GTAGCCAGTTGCCTTTCTCG
LpxO_qF	CAG TGG TGA GAA TCG CTT GA
LpxO_qR	ACC GCT TAC CAA CAA TAC GG
LpxC_QF	ACA ATG GTT TTT CGC TGG AC
LpxC_QR	CGG GAC TGC AGA TAT TCG AT
lpxL-2_QF	TTTTCTGACCCTCGAAATGG
lpxL-2_QR	GGTCTTGTTAGAGCGCAAGC
OmpFF	AAAACGGCAACAAACTGGAC
OmpFR	AGACGGGTTTTTGTGGTCTG
BN373_03291_QF	TCTGCTAAGAACCGGACTGA
BN373_03291_QR	GCCTGCCACTCACAAGAAAT
lpxA_QF	GGCAACGATAACCTGCTGAT
lpxA_QR	CCATAACGTGTGAGCCAATG
lpxB_QF	CGCTTTATTGGCCATACCAT
lpxB_QR	CGCTAAGCATTTCGACTTCC
lpxH_QF	CGATGACCAAGGCTATCTGG
lpxH_QR	GTCAACTACCGCCTGTGGAT
lpxK_QF	ATGAACCGGTGTTGATCCAT
lpxK_QR	TAAACCATCGTCGGTCACAA
lpxM_QF	GGTAACCCGGTGTTCGATTA
lpxM_QR	TGATCGGGCAGATAGTAGCC
Forward primer (2 LNA)_sRamA5	TAA TGA GTG CGT ACT ACT CA
Reverse primer-sRamA5	ATC CTG ACC AGA CAA AAG C
romAQ_F	GAAGCGTAACCAGACGCTGT
romAQ_R	CTGGTCATACTGCCCGTTCT
tetRFQ	GGCTCGTCCAAAGAGTGAAG
tetRRQ	TGAGCAACTCATCCTTGGTG
ramAF_Q	ATTCGAAATGGCATCTGCAACGGC
ramAR_Q	TGAAGACGCGGGTAAAGGTCTGTT
Probe (3 LNA)_sRamA5	/56-FAM/AGT TAT ATC A+TA AAG CCT CC+G G+GA T/3IABkFQ/
EMSA-DNA and IVT
Primer name	Sequence
pIXbaI	GCTCTAGACTACTTTTTTCCTCACGCAG	pI promoter (XbaI)
romAR4	CCCTGCGGCGCCTTACCA	pI promoter
yrbFF	GCA CTT CAA CTA AAT TCG CC	DNA EMSA and IVT
yrbFR	CTT CAG GTA TAA TCG TCG CC	DNA EMSA and IVT
ybhTFint	GCC TGC ATA ATC GTT TCC TG	DNA EMSA and IVT
ybhTRint	GTT GAA CAC TTC GCC AAG AC	DNA EMSA and IVT
yhbWFint	GGA AAC GAT TGC CAG GAC TG	DNA EMSA and IVT
yhbWRint	TGG GTA AAG GCT TCT TTG GC	DNA EMSA and IVT
acrAKpF	CGT TGG GGA ATT TTG CCC GA	DNA EMSA and IVT
acrAKpR	GCT GCC TGA GAG CAT CAG AA	DNA EMSA and IVT
nfnBKpF	CGA CGG CCG CAT CTT TAT GA	DNA EMSA and IVT
nfnBKpR	GGC AGT CAG CTT TTT CGT GG	DNA EMSA and IVT
adhPF	GGT GAG GAT GGT TTT TAC CA	DNA EMSA and IVT
adhPR	TCA CGT GCA GGT CAG TAT	DNA EMSA and IVT
LpxO_BSF	TAA TTC ACT CCT CAC TGT TAA CA	DNA EMSA and IVT
LpxO_BSR	GGT GTC TTT CCT GAC CTG AAT	DNA EMSA
LpxO_IVTR	GCA CCC GTC CGC GGT AA	IVT
lpxL-2EMIVT_F	TTAAACTTTGCCCCAGTCAC	DNA EMSA and IVT
lpxL_2EMIVT_R	ACCGGATACGGTAATTGCAC	DNA EMSA and IVT
lpxCpro_Xba1_F	GCG TCT AGA GCG TAA GCA AGC CGA AGC CGA TTA AG	DNA EMSA and IVT
lpxCpro_Xba1R	GCG TCT AGA AGG GCG TAA CGT CAG AGT GA	IVT
lpxC_EM_R	AGC ATG GTA TCA CGC ACA GA	DNA EMSA
lpxK_EM IVTF	CTTATTCAGGTTCCCCACCA	DNA EMSA and IVT
lpxK_EM IVTR	CTACGATTAGCCCGGCTTTA	DNA EMSA and IVT
gndEcF	GTG CGT GTA AAT GGC TTC G	gnd from E.coli for IVT (normalizer)
gndEcR	GAT GTT GAG CGC AAG GTT G	gnd from E.coli for IVT (normalizer)
EMSA-RNA
Primer name	Sequence
T7-sRamA5	TAATACGACTCACTATAGGGTACTCACTCATAATCAAGTTATATCAT
Reverse primer-sRamA5	ATC CTG ACC AGA CAA AAG C
5' RACE
Primer name	Sequence
romAR1	CGGAAAAGTGCCGCGC
romAR2	CGCAGATGCGATCCGACC
romAR3	TGGTGGCGTAATCCAC(G)AT
tetRR1	TCTGTTGAGCAACTCATC
tetRR2	CGACGTCGAGGCGGCTA
tetRR3	GGTGGCAGCTTCCAGTAA
GFP assay
Primer name	Sequence
RamRTssHF	CCC TCT AGA CAT CGC TTT CCT AAT AAT GAG TGC GTA
RamRTssLR	CCC TCT AGA GTC GTC AAG ACG ATT TTC AAT TTT
RamRTssLF	CCC TCT AGA CGC AGG TTT AAA CAA ACC GCC GAT
